# Supplementary material for: MicroRNA and mRNA expression profiling analysis revealed the regulation of plant height in Gossypium hirsutum
Source: BMC Genomics. 2015 Oct 30;16:886. doi: 10.1186/s12864-015-2071-6 (PMC4628322; doi:10.1186/s12864-015-2071-6)
Supplement: Additional file 4: — Novel miRNA identified in all libraries. (XLSX 12 kb) [file 12864_2015_2071_MOESM4_ESM.xlsx]

## Sheet: Sheet1
novle_hairpin_ID	MFE	MFEI	Length	Structure	miRNA_name	miRNA_length	A1_reads_count	A3_reads_cout	A9_reads_count
ghr-m1632	-53.9	1.17174	98	((((..((......(((((((((((((((((((((((.((((.((((((...)))))).)))).)))))))))))))))))))))))...))..))))	ghr-m1632-3p	21	384.6	65	53.4
ghr-m0344	-45.7	1.34412	98	.(((((.((.((((((((..((((((((((....(((((.(((((........))))).)))))....))))))))))..)))))))).)))))))..	ghr-m0344-3p	21	384.6	65	53.4
ghr-m0444	-81.9	1.48909	101	(((((((((((((((((((((((((((((((((.((((((((((((.....)))))))))))).)))))))))))))))))))))))))))))))))....	ghr-m0444-3p	24	5	4	7
ghr-m0426	-48	1.06667	96	......(((.((((((((((((((((((((.(((.(((...(((((....)))))...))).))).)))))))))))))))))))).)))......	ghr-m0426-3p	21	384.6	65	53.4
ghr-m0893	-53.3	1.26905	98	(((...(((((((((((((((((((((((((((.(((...((((((.....))))))...))).))))))))))))))))))))))))))).)))...	ghr-m0893-3p	21	384.6	65	53.4
ghr-m0905	-41.6	0.924444	94	((((..(.((((((((((.(((((..(((((((....((((((.......))))))...))))))).)))))..)))))))))).)..))))..	ghr-m0905-3p	22	10991	2964	3152
ghr-m0950	-20.6	1.2875	78	...(((((.((((((.(((((((.((((.((((((........)))))).)))).))))))).)))))).)))))...	ghr-m0950-5p	24	20	2	2
ghr-m1352	-47.89	1.49656	98	.(((((((..((((((((((((((((((((((((((..(((................)))..))))))))))))))))).)))))))))..)))))))	ghr-m1352-3p	22	120	32.5	33
ghr-m1071	-33.5	1.08065	101	(((((.((.((((..(((.(((((((((((((..(((((((((((....)))......))))))))))))))))))))).)))..)))).)).)))))...	ghr-m1071-3p	24	2	4	2
ghr-m1174	-26.3	1.14348	78	....((((..((((((((....(((.(((((((((((.....))))))))))))))..))))))))....))))....	ghr-m1174-5p	24	50.5	23	9.5
ghr-m1777	-43.2	1.00465	94	..(((..((....(((((((((((.((((((((((..((..(.((((.....))))).))..)))))))))).))))))))))).))..)))..	ghr-m1777-3p	21	144	125	59
ghr-m2318	-38.2	1.00526	84	........((((((((((((.((((.((..((((((((.....))))))))..)).))))..))))))))))))..........	ghr-m2318-3p	22	1583.5	697.5	477
ghr-m2909	-56.5	1.34524	93	.((((((((((((((..((((((((((.(((((((((((.((........))...))))))))))).))))))))))..))))))))))))))	ghr-m2909-3p	24	5	15	4
ghr-m2875	-38.2	1.00526	84	........((((((((((((.((((.((..((((((((.....))))))))..)).))))..))))))))))))..........	ghr-m2875-3p	22	1583.5	697.5	477
ghr-m2891	-28.1	1.08077	84	........((((((((.((((..(((.((((..(((((.........)))))..)))).)))..))))))))))))........	ghr-m2891-5p	24	5.66667	2	0.666667
ghr-m2687	-24.7	0.988	78	....((((..((((((((....(((.((((((((((.......)))))))))))))..))))))))....))))....	ghr-m2687-5p	24	50.5	23	9.5
ghr-m3014	-38.69	1.38179	95	(((((..((((((((((((((((((((((((((..(((................)))..)))))))))))))))))).))))))))..)))))..	ghr-m3014-3p	22	120	32.5	33
ghr-m3249	-28.6	0.89375	75	.......(((((((((((...((.((((((.((((........)))).)))))))).))))))))))).......	ghr-m3249-5p	24	2	5	6
ghr-m3638	-40.6	1.0973	79	..(((.(((((((((((((((((((((..(..((((.....))))....)..))))))))))))))))))))).)))..	ghr-m3638-5p	21	34.5	6	7
ghr-m3726	-38.76	1.292	98	.(((((((..((((((((..((((((((((((((((...(((...............)))..))))))))))))))))...))))))))..)))))))	ghr-m3726-3p	22	120	32.5	33
ghr-m3635	-31.4	0.897143	86	.....((((((..((..(((((((((((..(((((..((((....))))..))))))))))))))))....))..)))))).....	ghr-m3635-5p	22	4	21	3
ghr-m3978	-49.6	1.05532	94	..((((.(((((((((((((((..(((.((((((((...((........))....)).)))))).)))..))))))))))))))).))))....	ghr-m3978-5p	20	37	11	6
ghr-m4087	-47.9	0.997917	98	..(((((.(((((((.(((((.(((.(((((((.((((.(((............)))..)))).))))))).)))))))).))))))).)))))....	ghr-m4087-3p	21	204.5	31.5	27
ghr-m4253	-44.6	1.0619	93	..(((...(((((((((((((((((((..(.(((((((((.....)))))))........)).)..)))))))))))))))))))...)))..	ghr-m4253-5p	21	34.5	6	7
ghr-m4122	-43	1.13158	97	...((((.((((((((.(((((((((((((((.(((...(((...........)))...))).))))))))))))))).)))))))).)))).....	ghr-m4122-3p	21	384.6	65	53.4
ghr-m3787	-41	0.931818	95	(((..(((((.(((((..((((.(.((((((((((.(((((........))))).).....))))))))).).))))..))))).)))))..)))	ghr-m3787-3p	21	257.5	79.5	37
ghr-m3818	-39.69	1.36862	95	(((((..((((((((((((((((((((((((((..(((................)))..)))))))))))))))))).))))))))..)))))..	ghr-m3818-3p	22	120	32.5	33
ghr-m4247	-38.69	1.43296	95	(((((..((((((((((((((((((((((((((..(((................)))..)))))))))))))))))).))))))))..)))))..	ghr-m4247-3p	22	120	32.5	33
ghr-m3791	-36.5	1.14062	88	....((((((((((((((((((.((((((.((((.....((((......)))))))).))))))))))))))))))))))))......	ghr-m3791-5p	22	90	14	15
ghr-m4252	-30.3	0.946875	90	((((((((((((((((..((((.((((((.((((...(((.........)))...)))).))))))))))..)).)))))))))))))).	ghr-m4252-5p	24	45	14	7
ghr-m4564	-24.3	1.0125	70	...(((((((.(((((((((....(((((((((((...))))))))))))))))))))..)))))))...	ghr-m4564-5p	24	2.5	1	1
ghr-m4565	-24.3	1.0125	70	...(((((((.(((((((((....(((((((((((...))))))))))))))))))))..)))))))...	ghr-m4565-5p	24	2.5	1	1
ghr-m4902	-24	0.857143	78	..(((..(((...(((((...((((.((((((((((.......))))))))))))))..)))))....)))..)))..	ghr-m4902-5p	24	9	2	4
ghr-m4971	-37.39	1.24633	95	........(((((((((((((((((((((((((..(((................)))..)))))))))))))))))).)))))))..........	ghr-m4971-3p	22	120	32.5	33
ghr-m4981	-22.8	0.876923	82	........(((((((.(((((..((..((((..((.(((((....)))))))..))))))..))))))))))))........	ghr-m4981-5p	24	5.66667	2	0.666667
ghr-m5412	-25.8	0.992308	84	........(((((((.(((((..(((.((((..((.(((((....)))))))..)))).)))..))))))))))))........	ghr-m5412-5p	24	5.66667	2	0.666667
ghr-m5944	-24.5	0.907407	76	.....(((.(((((((((...(((..(((((((((.........))))))))).))).))))))))).))).....	ghr-m5944-5p	24	37	20	4
ghr-m6018	-42.1	0.97907	91	.((..((.(((((((((((((.((((((((.(((((((((.........))))).)))).)))))))))))))))))))...)).))..))	ghr-m6018-5p	21	243	61	52
