# Supplementary material for: MicroRNA and mRNA expression profiling analysis revealed the regulation of plant height in Gossypium hirsutum
Source: BMC Genomics. 2015 Oct 30;16:886. doi: 10.1186/s12864-015-2071-6 (PMC4628322; doi:10.1186/s12864-015-2071-6)
Supplement: Additional file 5: — Predicted targets of miRNAs different expressed between dwarf mutant (A1) and wild-type (A9). (XLSX 86 kb) [file 12864_2015_2071_MOESM5_ESM.xlsx]

## Sheet: A1_A9_dif_miRNA_mRNA2
miRNA_ID	Up/Down	RPM1	RPM2	Log2(Fold Change)	Pvalue	Tagert_Gene	Up/Down	RPKM1	RPKM2	Log2(Fold Change)	Inhibition	Function	GO	Pathway
vvi-miR828a	up	37.8058	0	NA	6.33222e-05	comp33506_c0_seq1	up	4.86	0.61	-2.99408	Translation	-	-	-
vvi-miR828a	up	37.8058	0	NA	6.33222e-05	comp37997_c0_seq3	-	1.69	1.65	-0.0345572	Translation	CDK-activating kinase assembly factor MAT1	GO:0005634.nucleus;GO:0007049.cell cycle;	ko03022. Basal transcription factors;ko03420. Nucleotide excision repair;
vvi-miR828a	up	37.8058	0	NA	6.33222e-05	comp34763_c0_seq1	-	5.04	7.9	0.648429	Cleavage	-	GO:0005634.nucleus;GO:0003677.DNA binding;GO:0006355.regulation of transcription. DNA-dependent;	-
vvi-miR828a	up	37.8058	0	NA	6.33222e-05	comp26230_c0_seq1	-	2.36	3.16	0.421138	Cleavage	myb proto-oncogene protein. plant	GO:0005634.nucleus;GO:0003677.DNA binding;GO:0006355.regulation of transcription. DNA-dependent;GO:0006351.transcription. DNA-dependent;	-
vvi-miR828a	up	37.8058	0	NA	6.33222e-05	comp38613_c0_seq1	-	187.69	249.03	0.407968	Cleavage	-	GO:0008152.metabolic process;GO:0016998.cell wall macromolecule catabolic process;GO:0016798.hydrolase activity. acting on glycosyl bonds;GO:0008061.chitin binding;GO:0006032.chitin catabolic process;GO:0016787.hydrolase activity;GO:0006952.defense response;GO:0004568.chitinase activity;GO:0005975.carbohydrate metabolic process;GO:0000272.polysaccharide catabolic process;	-
vvi-miR828a	up	37.8058	0	NA	6.33222e-05	comp34546_c0_seq3	-	6.99	9.01	0.366235	Cleavage	myb proto-oncogene protein. plant	GO:0005634.nucleus;GO:0003677.DNA binding;GO:0006355.regulation of transcription. DNA-dependent;	-
vvi-miR828a	up	37.8058	0	NA	6.33222e-05	comp45618_c0_seq9	-	3.34	3.58	0.100111	Cleavage	glutathione S-transferase	GO:0004364.glutathione transferase activity;GO:0008152.metabolic process;GO:0016740.transferase activity;GO:0005737.cytoplasm;	ko00480. Glutathione metabolism;ko00980. Metabolism of xenobiotics by cytochrome P450;ko00982. Drug metabolism - cytochrome P450;
vvi-miR828a	up	37.8058	0	NA	6.33222e-05	comp40723_c0_seq6	-	1.53	1.25	-0.291604	Cleavage	-	-	-
ptc-miR399j	up	18.9029	0	NA	0.00467734	comp27522_c0_seq1	up	2.36	0.89	-1.40691	Cleavage	protein-serine/threonine kinase	GO:0016310.phosphorylation;GO:0005524.ATP binding;GO:0004674.protein serine/threonine kinase activity;GO:0016301.kinase activity;GO:0000166.nucleotide binding;GO:0004672.protein kinase activity;GO:0006468.protein phosphorylation;GO:0016740.transferase activity;GO:0016772.transferase activity. transferring phosphorus-containing groups;	-
ptc-miR399j	up	18.9029	0	NA	0.00467734	comp26348_c0_seq1	-	0.81	1.21	0.579013	Cleavage	-	-	-
ptc-miR399j	up	18.9029	0	NA	0.00467734	comp46307_c0_seq1	-	4.43	5.24	0.24226	Cleavage	proteasome component ECM29	GO:0005488.binding;	-
ptc-miR399j	up	18.9029	0	NA	0.00467734	comp5311_c0_seq1	-	1.79	2.05	0.195664	Cleavage	-	-	-
ptc-miR399j	up	18.9029	0	NA	0.00467734	comp44870_c0_seq1	-	7.23	6.95	-0.0569827	Cleavage	ubiquitin-conjugating enzyme E2 O	GO:0016567.protein ubiquitination;GO:0016881.acid-amino acid ligase activity;GO:0016874.ligase activity;GO:0004842.ubiquitin-protein ligase activity;	ko04120. Ubiquitin mediated proteolysis;
ptc-miR393a-3p	up	11.8143	0	NA	0.0253465	comp37858_c0_seq4	-	0.67	0.74	0.143364	Translation	-	GO:0016787.hydrolase activity;GO:0008152.metabolic process;GO:0003824.catalytic activity;	-
ptc-miR393a-3p	up	11.8143	0	NA	0.0253465	comp42231_c0_seq1	-	8.35	8.04	-0.0545807	Translation	-	GO:0005488.binding;	-
ptc-miR393a-3p	up	11.8143	0	NA	0.0253465	comp44609_c0_seq3	-	16.66	24.79	0.57337	Cleavage	transport inhibitor response 1	GO:0009734.auxin mediated signaling pathway;GO:0000822.inositol hexakisphosphate binding;	ko04075. Plant hormone signal transduction;
ptc-miR393a-3p	up	11.8143	0	NA	0.0253465	comp14514_c0_seq1	-	3.39	3.89	0.198485	Cleavage	-	-	-
ptc-miR393a-3p	up	11.8143	0	NA	0.0253465	comp34568_c0_seq2	-	1.65	1.46	-0.176498	Cleavage	-	-	-
ptc-miR160b-3p	up	9.45146	0	NA	0.0454992	comp18604_c0_seq1	down	0.69	1.77	1.35908	Cleavage	-	-	-
ptc-miR160b-3p	up	9.45146	0	NA	0.0454992	comp40372_c0_seq1	-	243.72	239.47	-0.0253797	Cleavage	-	GO:0005576.extracellular region;	-
ptc-miR160b-3p	up	9.45146	0	NA	0.0454992	comp43395_c0_seq8	-	1.33	0.97	-0.45537	Cleavage	-	-	-
pde-miR159	up	18.9029	0	NA	0.00467734	comp45675_c0_seq3	-	2.99	3.01	0.009618	Translation	-	GO:0006281.DNA repair;GO:0005524.ATP binding;GO:0006298.mismatch repair;GO:0030983.mismatched DNA binding;GO:0005622.intracellular;GO:0004518.nuclease activity;	-
pde-miR159	up	18.9029	0	NA	0.00467734	comp260301_c0_seq1	down	0.28	1.14	2.02554	Cleavage	-	-	-
pde-miR159	up	18.9029	0	NA	0.00467734	comp46582_c0_seq11	-	3.73	4.48	0.264323	Cleavage	cohesin complex subunit SCC1	GO:0000228.nuclear chromosome;	ko04110. Cell cycle;ko04111. Cell cycle - yeast;
pde-miR159	up	18.9029	0	NA	0.00467734	comp41117_c0_seq6	-	3.77	3.72	-0.0192619	Cleavage	-	-	-
pde-miR159	up	18.9029	0	NA	0.00467734	comp27391_c0_seq1	-	1.57	1.54	-0.0278342	Cleavage	myb proto-oncogene protein. plant	GO:0005634.nucleus;GO:0003677.DNA binding;GO:0006355.regulation of transcription. DNA-dependent;	-
pde-miR159	up	18.9029	0	NA	0.00467734	comp192960_c0_seq1	-	0.87	0.8	-0.121015	Cleavage	-	-	-
pde-miR159	up	18.9029	0	NA	0.00467734	comp41697_c0_seq6	-	3.07	2.36	-0.379452	Cleavage	nuclear pore complex protein Nup53	-	ko03013. RNA transport;
pde-miR159	up	18.9029	0	NA	0.00467734	comp26113_c0_seq1	-	4.29	2.95	-0.540263	Cleavage	-	-	-
pde-miR159	up	18.9029	0	NA	0.00467734	comp43427_c0_seq5	-	2.6	1.65	-0.656046	Cleavage	-	-	-
osa-miR5083	down	0	55.4849	NA	0.000182735	comp40951_c0_seq1	-	1.88	2.29	0.284615	Translation	-	-	-
osa-miR5083	down	0	55.4849	NA	0.000182735	comp34367_c0_seq1	-	4.4	2.4	-0.874469	Translation	-	GO:0005634.nucleus;GO:0007126.meiosis;GO:0006310.DNA recombination;	-
osa-miR5083	down	0	55.4849	NA	0.000182735	comp193711_c0_seq1	down	0.41	0.88	1.10188	Cleavage	-	-	-
osa-miR5083	down	0	55.4849	NA	0.000182735	comp42222_c0_seq12	-	0.69	1.15	0.736966	Cleavage	-	GO:0005488.binding;	-
osa-miR5083	down	0	55.4849	NA	0.000182735	comp45253_c0_seq7	-	25.63	27.92	0.123465	Cleavage	ubiquitin carboxyl-terminal hydrolase 36/42	GO:0016787.hydrolase activity;GO:0008234.cysteine-type peptidase activity;GO:0008233.peptidase activity;GO:0006511.ubiquitin-dependent protein catabolic process;GO:0004221.ubiquitin thiolesterase activity;	-
osa-miR5083	down	0	55.4849	NA	0.000182735	comp47090_c0_seq5	-	16.37	13.71	-0.255826	Cleavage	-	-	-
osa-miR5083	down	0	55.4849	NA	0.000182735	comp170551_c0_seq1	-	1.06	0.65	-0.705553	Cleavage	-	-	-
osa-miR399j	up	12.7595	0	NA	0.020136	comp35913_c0_seq2	-	4.6	4.1	-0.16601	Translation	-	GO:0005488.binding;	-
osa-miR399j	up	12.7595	0	NA	0.020136	comp5311_c0_seq1	-	1.79	2.05	0.195664	Cleavage	-	-	-
osa-miR399j	up	12.7595	0	NA	0.020136	comp44870_c0_seq1	-	7.23	6.95	-0.0569827	Cleavage	ubiquitin-conjugating enzyme E2 O	GO:0016567.protein ubiquitination;GO:0016881.acid-amino acid ligase activity;GO:0016874.ligase activity;GO:0004842.ubiquitin-protein ligase activity;	ko04120. Ubiquitin mediated proteolysis;
osa-miR399j	up	12.7595	0	NA	0.020136	comp44870_c0_seq1	-	7.23	6.95	-0.0569827	Cleavage	ubiquitin-conjugating enzyme E2 O	GO:0016567.protein ubiquitination;GO:0016881.acid-amino acid ligase activity;GO:0016874.ligase activity;GO:0004842.ubiquitin-protein ligase activity;	ko04120. Ubiquitin mediated proteolysis;
osa-miR399j	up	12.7595	0	NA	0.020136	comp42783_c0_seq2	-	7.79	6.86	-0.183415	Cleavage	-	GO:0016310.phosphorylation;GO:0004715.non-membrane spanning protein tyrosine kinase activity;GO:0005524.ATP binding;GO:0016301.kinase activity;GO:0006468.protein phosphorylation;GO:0004674.protein serine/threonine kinase activity;GO:0004672.protein kinase activity;GO:0016740.transferase activity;GO:0009966.regulation of signal transduction;GO:0016772.transferase activity. transferring phosphorus-…	-
osa-miR172c	up	14.1772	0	NA	0.0143052	comp6235_c0_seq1	down	0.52	1.63	1.64829	Translation	-	GO:0007165.signal transduction;GO:0009416.response to light stimulus;GO:0004871.signal transducer activity;	-
osa-miR172c	up	14.1772	0	NA	0.0143052	comp31667_c0_seq3	-	1.35	0.99	-0.447459	Translation	-	GO:0044237.cellular metabolic process;	-
osa-miR172c	up	14.1772	0	NA	0.0143052	comp7658_c0_seq1	down	0.61	1.97	1.69131	Cleavage	-	-	-
osa-miR172c	up	14.1772	0	NA	0.0143052	comp45321_c0_seq12	-	2.95	3.77	0.35385	Cleavage	AP2-like factor. euAP2 lineage	GO:0032440.2-alkenal reductase [NAD(P)] activity;GO:0005634.nucleus;GO:0003677.DNA binding;GO:0006355.regulation of transcription. DNA-dependent;GO:0006351.transcription. DNA-dependent;GO:0055114.oxidation-reduction process;GO:0003700.sequence-specific DNA binding transcription factor activity;GO:0016491.oxidoreductase activity;	-
osa-miR172c	up	14.1772	0	NA	0.0143052	comp39936_c0_seq2	-	12.78	15.38	0.267168	Cleavage	cytochrome P450. family 97. subfamily A (beta-ring hydroxylase)	GO:0016020.membrane;GO:0009055.electron carrier activity;GO:0020037.heme binding;GO:0005506.iron ion binding;GO:0055114.oxidation-reduction process;GO:0016705.oxidoreductase activity. acting on paired donors. with incorporation or reduction of molecular oxygen;GO:0046872.metal ion binding;GO:0070330.aromatase activity;GO:0009536.plastid;GO:0004497.monooxygenase activity;GO:0031969.chloroplast mem…	ko00906. Carotenoid biosynthesis;
osa-miR172c	up	14.1772	0	NA	0.0143052	comp40989_c0_seq4	-	3.35	3.63	0.115808	Cleavage	AP2-like factor. euAP2 lineage	GO:0005634.nucleus;GO:0003677.DNA binding;GO:0006355.regulation of transcription. DNA-dependent;GO:0006351.transcription. DNA-dependent;GO:0003700.sequence-specific DNA binding transcription factor activity;	-
osa-miR172c	up	14.1772	0	NA	0.0143052	comp44002_c0_seq3	-	2.74	2.65	-0.0481835	Cleavage	AP2-like factor. euAP2 lineage	GO:0005634.nucleus;GO:0003677.DNA binding;GO:0006355.regulation of transcription. DNA-dependent;GO:0006351.transcription. DNA-dependent;GO:0003700.sequence-specific DNA binding transcription factor activity;	-
osa-miR172c	up	14.1772	0	NA	0.0143052	comp30804_c0_seq1	-	2.07	1.87	-0.146592	Cleavage	-	GO:0005488.binding;	-
osa-miR172c	up	14.1772	0	NA	0.0143052	comp37715_c0_seq2	-	6.76	5.29	-0.353756	Cleavage	AP2-like factor. euAP2 lineage	GO:0032440.2-alkenal reductase [NAD(P)] activity;GO:0005634.nucleus;GO:0003677.DNA binding;GO:0006355.regulation of transcription. DNA-dependent;GO:0006351.transcription. DNA-dependent;GO:0055114.oxidation-reduction process;GO:0003700.sequence-specific DNA binding transcription factor activity;GO:0016491.oxidoreductase activity;	-
osa-miR172c	up	14.1772	0	NA	0.0143052	comp32995_c0_seq2	-	6.86	4.16	-0.721625	Cleavage	-	GO:0032440.2-alkenal reductase [NAD(P)] activity;GO:0005634.nucleus;GO:0003677.DNA binding;GO:0006355.regulation of transcription. DNA-dependent;GO:0006351.transcription. DNA-dependent;GO:0055114.oxidation-reduction process;GO:0003700.sequence-specific DNA binding transcription factor activity;GO:0016491.oxidoreductase activity;	-
htu-miR171a	up	11.8143	0	NA	0.0253465	comp23723_c0_seq1	down	0.63	1.66	1.39776	Translation	-	-	-
htu-miR171a	up	11.8143	0	NA	0.0253465	comp146320_c0_seq1	-	1.98	1.92	-0.0443941	Translation	-	GO:0010044.response to aluminum ion;	-
htu-miR171a	up	11.8143	0	NA	0.0253465	comp31467_c0_seq1	-	43.24	26.7	-0.695527	Translation	U4/U6 small nuclear ribonucleoprotein SNU13	GO:0006397.mRNA processing;GO:0005634.nucleus;GO:0042254.ribosome biogenesis;GO:0003723.RNA binding;GO:0005681.spliceosomal complex;GO:0005730.nucleolus;GO:0030529.ribonucleoprotein complex;GO:0008380.RNA splicing;	ko03008. Ribosome biogenesis in eukaryotes;ko03040. Spliceosome;
htu-miR171a	up	11.8143	0	NA	0.0253465	comp442982_c0_seq1	down	0	1.1	NA	Cleavage	-	-	-
htu-miR171a	up	11.8143	0	NA	0.0253465	comp30533_c0_seq1	-	7.15	10.39	0.539181	Cleavage	-	GO:0016020.membrane;GO:0006810.transport;GO:0055085.transmembrane transport;GO:0005215.transporter activity;	-
htu-miR171a	up	11.8143	0	NA	0.0253465	comp41427_c0_seq4	-	5.3	5.08	-0.0611639	Cleavage	-	GO:0006355.regulation of transcription. DNA-dependent;GO:0006351.transcription. DNA-dependent;	-
gma-miR408d	down	0	19.816	NA	0.0253459	comp33266_c0_seq1	-	30.42	37.04	0.284064	Translation	-	GO:0009055.electron carrier activity;GO:0005507.copper ion binding;	-
gma-miR408d	down	0	19.816	NA	0.0253459	comp97345_c0_seq1	-	1.29	2.24	0.796128	Cleavage	-	GO:0006810.transport;GO:0009055.electron carrier activity;GO:0046872.metal ion binding;GO:0022900.electron transport chain;GO:0005507.copper ion binding;	-
gma-miR408d	down	0	19.816	NA	0.0253459	comp140005_c0_seq1	-	1.91	1.23	-0.634914	Cleavage	-	GO:0009055.electron carrier activity;GO:0005507.copper ion binding;	-
gma-miR171k-5p	up	21.2658	0	NA	0.00269951	comp38737_c0_seq1	down	0.81	1.87	1.20704	Translation	-	GO:0005524.ATP binding;GO:0006952.defense response;GO:0006915.apoptotic process;	-
gma-miR171k-5p	up	21.2658	0	NA	0.00269951	comp34089_c0_seq2	-	6.87	12.71	0.887582	Cleavage	-	GO:0016787.hydrolase activity;GO:0008233.peptidase activity;GO:0006508.proteolysis;GO:0005576.extracellular region;GO:0004190.aspartic-type endopeptidase activity;	-
gma-miR171k-5p	up	21.2658	0	NA	0.00269951	comp18303_c0_seq1	-	2.26	3.31	0.550508	Cleavage	-	GO:0008083.growth factor activity;GO:0030154.cell differentiation;GO:0008283.cell proliferation;GO:0007275.multicellular organismal development;GO:0005576.extracellular region;	-
gma-miR171k-5p	up	21.2658	0	NA	0.00269951	comp39956_c0_seq1	-	17.18	23.81	0.470838	Cleavage	-	-	-
gma-miR171k-5p	up	21.2658	0	NA	0.00269951	comp39877_c0_seq2	-	4.73	5.45	0.204416	Cleavage	-	-	-
gma-miR171k-5p	up	21.2658	0	NA	0.00269951	comp45246_c0_seq1	-	29.75	31.99	0.104731	Cleavage	heat shock 70kDa protein 1/8	GO:0032440.2-alkenal reductase [NAD(P)] activity;GO:0006457.protein folding;GO:0005524.ATP binding;GO:0051082.unfolded protein binding;GO:0000166.nucleotide binding;GO:0006950.response to stress;GO:0005739.mitochondrion;GO:0055114.oxidation-reduction process;GO:0016491.oxidoreductase activity;	ko03040. Spliceosome;ko04010. MAPK signaling pathway;ko04141. Protein processing in endoplasmic reticulum;ko04144. Endocytosis;ko04612. Antigen processing and presentation;ko05134. Legionellosis;ko05145. Toxoplasmosis;ko05162. Measles;ko05164. Influenza A;ko05169. Epstein-Barr virus infection;
gma-miR171k-5p	up	21.2658	0	NA	0.00269951	comp44130_c0_seq3	-	8.25	8.52	0.0464593	Cleavage	-	-	-
gma-miR171k-5p	up	21.2658	0	NA	0.00269951	comp343392_c0_seq1	-	0.61	0.56	-0.123382	Cleavage	-	-	-
gma-miR171k-5p	up	21.2658	0	NA	0.00269951	comp31622_c0_seq1	-	4.55	4.07	-0.160838	Cleavage	pectate lyase	GO:0016829.lyase activity;GO:0030570.pectate lyase activity;	ko00040. Pentose and glucuronate interconversions;
gma-miR160a-3p	up	66.1602	0	NA	1.21199e-07	comp18604_c0_seq1	down	0.69	1.77	1.35908	Cleavage	-	-	-
cme-miR168	up	10.2391	0	NA	0.037372	comp42075_c0_seq1	-	16.95	13.61	-0.316618	Translation	ATP-dependent RNA helicase DDX56/DBP9	GO:0005634.nucleus;GO:0003723.RNA binding;GO:0005524.ATP binding;GO:0004386.helicase activity;GO:0006364.rRNA processing;GO:0008026.ATP-dependent helicase activity;GO:0003676.nucleic acid binding;GO:0042254.ribosome biogenesis;GO:0016787.hydrolase activity;GO:0005730.nucleolus;GO:0000166.nucleotide binding;	-
cme-miR168	up	10.2391	0	NA	0.037372	comp46753_c1_seq2	-	64.58	75.16	0.218878	Cleavage	eukaryotic translation initiation factor 2C	GO:0006413.translational initiation;GO:0003743.translation initiation factor activity;GO:0003676.nucleic acid binding;	-
bna-miR169g	up	11.8143	0	NA	0.0253465	comp202465_c0_seq1	up	1.03	0	NA	Cleavage	-	-	-
bna-miR169g	up	11.8143	0	NA	0.0253465	comp110809_c0_seq1	-	2.05	2.48	0.274716	Cleavage	-	-	-
bna-miR169g	up	11.8143	0	NA	0.0253465	comp43899_c0_seq25	-	1.18	1.13	-0.0624641	Cleavage	nuclear transcription factor Y. alpha	GO:0005634.nucleus;GO:0003677.DNA binding;GO:0016602.CCAAT-binding factor complex;GO:0006355.regulation of transcription. DNA-dependent;GO:0006351.transcription. DNA-dependent;GO:0003700.sequence-specific DNA binding transcription factor activity;	ko04612. Antigen processing and presentation;ko05152. Tuberculosis;
bna-miR169g	up	11.8143	0	NA	0.0253465	comp34688_c0_seq1	-	3.4	2.93	-0.214634	Cleavage	-	GO:0016787.hydrolase activity;GO:0008152.metabolic process;	-
bna-miR169g	up	11.8143	0	NA	0.0253465	comp6089_c0_seq1	-	1.64	1.01	-0.699341	Cleavage	-	-	-
ath-miR399a	up	127.595	0	NA	1.9984e-13	comp309587_c0_seq1	up	0.94	0.43	-1.12832	Translation	-	GO:0005575.cellular_component;GO:0003674.molecular_function;GO:0006952.defense response;GO:0005576.extracellular region;GO:0008150.biological_process;	-
ath-miR399a	up	127.595	0	NA	1.9984e-13	comp38083_c0_seq1	-	10.65	19.35	0.86148	Translation	-	GO:0006810.transport;GO:0016020.membrane;GO:0055085.transmembrane transport;GO:0009706.chloroplast inner membrane;GO:0009528.plastid inner membrane;GO:0016021.integral to membrane;GO:0009536.plastid;GO:0006814.sodium ion transport;GO:0005886.plasma membrane;GO:0005215.transporter activity;GO:0009507.chloroplast;	-
ath-miR399a	up	127.595	0	NA	1.9984e-13	comp35913_c0_seq2	-	4.6	4.1	-0.16601	Translation	-	GO:0005488.binding;	-
ath-miR399a	up	127.595	0	NA	1.9984e-13	comp38606_c0_seq2	-	2.57	1.62	-0.665775	Translation	-	-	-
ath-miR399a	up	127.595	0	NA	1.9984e-13	comp220828_c0_seq1	up	2.08	0.82	-1.34289	Cleavage	-	-	-
ath-miR399a	up	127.595	0	NA	1.9984e-13	comp5311_c0_seq1	-	1.79	2.05	0.195664	Cleavage	-	-	-
ath-miR399a	up	127.595	0	NA	1.9984e-13	comp44870_c0_seq1	-	7.23	6.95	-0.0569827	Cleavage	ubiquitin-conjugating enzyme E2 O	GO:0016567.protein ubiquitination;GO:0016881.acid-amino acid ligase activity;GO:0016874.ligase activity;GO:0004842.ubiquitin-protein ligase activity;	ko04120. Ubiquitin mediated proteolysis;
ath-miR399a	up	127.595	0	NA	1.9984e-13	comp32726_c0_seq1	-	22.81	17.75	-0.361847	Cleavage	-	GO:0006457.protein folding;GO:0051082.unfolded protein binding;GO:0031072.heat shock protein binding;	-
aly-miR396b-3p	up	40.1687	0	NA	3.73664e-05	comp308972_c0_seq1	down	0.2	0.9	2.16993	Cleavage	-	-	-
aly-miR396b-3p	up	40.1687	0	NA	3.73664e-05	comp314085_c0_seq1	-	0.26	0.48	0.884523	Cleavage	-	-	-
aly-miR396b-3p	up	40.1687	0	NA	3.73664e-05	comp235756_c0_seq1	-	0.63	1.15	0.86821	Cleavage	-	-	-
aly-miR396b-3p	up	40.1687	0	NA	3.73664e-05	comp20775_c0_seq1	-	9.36	10.21	0.125402	Cleavage	-	GO:0016787.hydrolase activity;	-
aly-miR396b-3p	up	40.1687	0	NA	3.73664e-05	comp41782_c0_seq1	-	17.14	16.92	-0.0186375	Cleavage	-	GO:0046872.metal ion binding;GO:0008270.zinc ion binding;	-
aly-miR396b-3p	up	40.1687	0	NA	3.73664e-05	comp42638_c0_seq1	-	14.03	12.93	-0.117793	Cleavage	-	GO:0016874.ligase activity;	-
aly-miR390a-3p	up	9.45146	0	NA	0.0454992	comp30538_c0_seq8	-	1.83	1.89	0.0465426	Cleavage	-	GO:0004252.serine-type endopeptidase activity;GO:0016787.hydrolase activity;GO:0006508.proteolysis;GO:0016021.integral to membrane;	-
aly-miR390a-3p	up	9.45146	0	NA	0.0454992	comp17647_c0_seq1	-	1.7	1.56	-0.123989	Cleavage	-	-	-
aly-miR171c-5p	up	14.1772	0	NA	0.0143052	comp15506_c0_seq1	down	1.06	2.44	1.20282	Cleavage	-	-	-
aly-miR171c-5p	up	14.1772	0	NA	0.0143052	comp34310_c0_seq2	-	32.63	53.21	0.705498	Cleavage	tubulin beta	GO:0005856.cytoskeleton;GO:0007018.microtubule-based movement;GO:0005874.microtubule;GO:0006184.GTP catabolic process;GO:0005737.cytoplasm;GO:0003924.GTPase activity;GO:0051258.protein polymerization;GO:0043234.protein complex;GO:0000166.nucleotide binding;GO:0007017.microtubule-based process;GO:0005198.structural molecule activity;GO:0005525.GTP binding;	ko04145. Phagosome;ko04540. Gap junction;ko05130. Pathogenic Escherichia coli infection;
aly-miR171c-5p	up	14.1772	0	NA	0.0143052	comp38889_c0_seq1	-	9.52	14.03	0.559482	Cleavage	-	GO:0005634.nucleus;GO:0006355.regulation of transcription. DNA-dependent;	-
aly-miR171c-5p	up	14.1772	0	NA	0.0143052	comp39956_c0_seq1	-	17.18	23.81	0.470838	Cleavage	-	-	-
aly-miR171c-5p	up	14.1772	0	NA	0.0143052	comp41452_c0_seq1	-	6.67	7.29	0.128232	Cleavage	-	GO:0005488.binding;	-
aly-miR157d-3p	up	16.5401	0	NA	0.00815044	comp22876_c0_seq1	up	5.33	2.21	-1.27009	Cleavage	-	-	-
aly-miR157d-3p	up	16.5401	0	NA	0.00815044	comp444052_c0_seq1	down	0	0.33	NA	Cleavage	-	-	-
aly-miR157d-3p	up	16.5401	0	NA	0.00815044	comp79963_c0_seq1	down	2.27	6.41	1.49763	Cleavage	-	GO:0047162.17-O-deacetylvindoline O-acetyltransferase activity;GO:0047180.salutaridinol 7-O-acetyltransferase activity;GO:0050636.vinorine synthase activity;GO:0016740.transferase activity;GO:0016747.transferase activity. transferring acyl groups other than amino-acyl groups;GO:0009820.alkaloid metabolic process;	-
aly-miR157d-3p	up	16.5401	0	NA	0.00815044	comp137977_c0_seq1	-	1.69	2.59	0.615929	Cleavage	-	-	-
aly-miR157d-3p	up	16.5401	0	NA	0.00815044	comp36288_c0_seq1	-	115.38	125.76	0.12428	Cleavage	-	GO:0055085.transmembrane transport;GO:0006813.potassium ion transport;GO:0005216.ion channel activity;GO:0055114.oxidation-reduction process;GO:0047681.aryl-alcohol dehydrogenase (NADP+) activity;GO:0016491.oxidoreductase activity;	-
aly-miR157d-3p	up	16.5401	0	NA	0.00815044	comp42204_c0_seq1	-	1.68	1.55	-0.116193	Cleavage	-	-	-
aly-miR157d-3p	up	16.5401	0	NA	0.00815044	comp463474_c0_seq1	-	0.5	0.46	-0.120294	Cleavage	-	-	-
gma-miR166u	down	93.9239	2283.05	4.60333	0	comp42337_c0_seq11	-	2.49	4.63	0.894866	Cleavage	-	-	-
gma-miR166u	down	93.9239	2283.05	4.60333	0	comp43069_c0_seq1	-	2.65	3.89	0.553778	Cleavage	-	GO:0005488.binding;	-
gma-miR166u	down	93.9239	2283.05	4.60333	0	comp45076_c0_seq1	-	11.04	13.45	0.284866	Cleavage	homeobox-leucine zipper protein	GO:0005634.nucleus;GO:0003677.DNA binding;GO:0006355.regulation of transcription. DNA-dependent;GO:0043565.sequence-specific DNA binding;GO:0006351.transcription. DNA-dependent;GO:0003700.sequence-specific DNA binding transcription factor activity;	-
gma-miR166u	down	93.9239	2283.05	4.60333	0	comp44152_c0_seq7	-	1.25	1.47	0.233888	Cleavage	peroxidase	GO:0006979.response to oxidative stress;GO:0046872.metal ion binding;GO:0020037.heme binding;GO:0004601.peroxidase activity;GO:0055114.oxidation-reduction process;GO:0016491.oxidoreductase activity;	ko00360. Phenylalanine metabolism;ko00680. Methane metabolism;ko00940. Phenylpropanoid biosynthesis;
gma-miR166u	down	93.9239	2283.05	4.60333	0	comp31710_c0_seq1	-	79.93	76.82	-0.0572551	Cleavage	small subunit ribosomal protein S2e	GO:0005840.ribosome;GO:0003723.RNA binding;GO:0030529.ribonucleoprotein complex;GO:0006412.translation;GO:0005622.intracellular;GO:0003735.structural constituent of ribosome;GO:0015935.small ribosomal subunit;	ko03010. Ribosome;
gma-miR166u	down	93.9239	2283.05	4.60333	0	comp30734_c0_seq3	-	1.12	1.07	-0.0658879	Cleavage	ABA responsive element binding factor	GO:0005634.nucleus;GO:0003677.DNA binding;GO:0006355.regulation of transcription. DNA-dependent;GO:0006351.transcription. DNA-dependent;GO:0046983.protein dimerization activity;GO:0051258.protein polymerization;GO:0043234.protein complex;GO:0000166.nucleotide binding;GO:0043565.sequence-specific DNA binding;GO:0005525.GTP binding;GO:0003700.sequence-specific DNA binding transcription factor activ…	ko04075. Plant hormone signal transduction;
gma-miR166u	down	93.9239	2283.05	4.60333	0	comp138319_c0_seq1	-	1.13	0.69	-0.711655	Cleavage	ABA responsive element binding factor	GO:0005634.nucleus;GO:0003677.DNA binding;GO:0006355.regulation of transcription. DNA-dependent;GO:0006351.transcription. DNA-dependent;GO:0046983.protein dimerization activity;GO:0051258.protein polymerization;GO:0043234.protein complex;GO:0000166.nucleotide binding;GO:0043565.sequence-specific DNA binding;GO:0005525.GTP binding;GO:0003700.sequence-specific DNA binding transcription factor activ…	ko04075. Plant hormone signal transduction;
vvi-miR396b	down	2.83544	53.8996	4.24863	0.000580912	comp231082_c0_seq1	down	0.4	1.27	1.66676	Translation	-	-	-
vvi-miR396b	down	2.83544	53.8996	4.24863	0.000580912	comp46993_c0_seq4	-	1.2	1.56	0.378512	Translation	ATP-dependent RNA helicase DDX46/PRP5	GO:0016787.hydrolase activity;GO:0005524.ATP binding;GO:0000166.nucleotide binding;GO:0004386.helicase activity;GO:0008026.ATP-dependent helicase activity;GO:0003676.nucleic acid binding;	ko03040. Spliceosome;
vvi-miR396b	down	2.83544	53.8996	4.24863	0.000580912	comp41039_c0_seq1	-	4.65	5.55	0.255257	Translation	-	-	-
vvi-miR396b	down	2.83544	53.8996	4.24863	0.000580912	comp44417_c0_seq5	-	8.44	8.48	0.00682127	Translation	-	GO:0008168.methyltransferase activity;GO:0032259.methylation;	-
vvi-miR396b	down	2.83544	53.8996	4.24863	0.000580912	comp29854_c0_seq1	-	1.52	1.1	-0.466568	Translation	-	-	-
vvi-miR396b	down	2.83544	53.8996	4.24863	0.000580912	comp21217_c0_seq1	up	14.01	5.36	-1.38615	Cleavage	-	-	-
vvi-miR396b	down	2.83544	53.8996	4.24863	0.000580912	comp308972_c0_seq1	down	0.2	0.9	2.16993	Cleavage	-	-	-
vvi-miR396b	down	2.83544	53.8996	4.24863	0.000580912	comp45628_c0_seq2	-	3.95	5.61	0.506148	Cleavage	-	GO:0000151.ubiquitin ligase complex;GO:0016567.protein ubiquitination;GO:0005488.binding;GO:0016874.ligase activity;GO:0004842.ubiquitin-protein ligase activity;	-
vvi-miR396b	down	2.83544	53.8996	4.24863	0.000580912	comp41571_c0_seq6	-	5.41	6.9	0.350968	Cleavage	-	GO:0005509.calcium ion binding;	-
vvi-miR396b	down	2.83544	53.8996	4.24863	0.000580912	comp40072_c0_seq1	-	28.43	36	0.340583	Cleavage	-	GO:0005634.nucleus;GO:0005524.ATP binding;GO:0006355.regulation of transcription. DNA-dependent;GO:0016818.hydrolase activity. acting on acid anhydrides. in phosphorus-containing anhydrides;	-
vvi-miR396b	down	2.83544	53.8996	4.24863	0.000580912	comp46043_c0_seq3	-	1.55	1.82	0.23167	Cleavage	-	GO:0005524.ATP binding;GO:0005529.carbohydrate binding;GO:0006468.protein phosphorylation;GO:0004674.protein serine/threonine kinase activity;GO:0004672.protein kinase activity;GO:0000166.nucleotide binding;GO:0048544.recognition of pollen;GO:0016772.transferase activity. transferring phosphorus-containing groups;	-
vvi-miR396b	down	2.83544	53.8996	4.24863	0.000580912	comp42872_c0_seq1	-	22.8	26.09	0.194463	Cleavage	SWI/SNF-related matrix-associated actin-dependent regulator of chromatin subfamily A member 2/4	GO:0003677.DNA binding;GO:0005524.ATP binding;GO:0004386.helicase activity;GO:0003676.nucleic acid binding;	-
vvi-miR396b	down	2.83544	53.8996	4.24863	0.000580912	comp36273_c0_seq2	-	26.17	29.65	0.180118	Cleavage	-	GO:0005634.nucleus;GO:0005524.ATP binding;GO:0006355.regulation of transcription. DNA-dependent;GO:0016818.hydrolase activity. acting on acid anhydrides. in phosphorus-containing anhydrides;	-
vvi-miR396b	down	2.83544	53.8996	4.24863	0.000580912	comp272010_c0_seq1	-	0.75	0.69	-0.120294	Cleavage	-	-	-
aly-miR165a-3p	down	4.72573	67.3745	3.83359	0.000172448	comp42337_c0_seq11	-	2.49	4.63	0.894866	Cleavage	-	-	-
aly-miR165a-3p	down	4.72573	67.3745	3.83359	0.000172448	comp43069_c0_seq1	-	2.65	3.89	0.553778	Cleavage	-	GO:0005488.binding;	-
aly-miR165a-3p	down	4.72573	67.3745	3.83359	0.000172448	comp45076_c0_seq1	-	11.04	13.45	0.284866	Cleavage	homeobox-leucine zipper protein	GO:0005634.nucleus;GO:0003677.DNA binding;GO:0006355.regulation of transcription. DNA-dependent;GO:0043565.sequence-specific DNA binding;GO:0006351.transcription. DNA-dependent;GO:0003700.sequence-specific DNA binding transcription factor activity;	-
ath-miR165a	down	106.329	582.591	2.45395	0	comp42337_c0_seq11	-	2.49	4.63	0.894866	Cleavage	-	-	-
ath-miR165a	down	106.329	582.591	2.45395	0	comp43069_c0_seq1	-	2.65	3.89	0.553778	Cleavage	-	GO:0005488.binding;	-
ath-miR165a	down	106.329	582.591	2.45395	0	comp45076_c0_seq1	-	11.04	13.45	0.284866	Cleavage	homeobox-leucine zipper protein	GO:0005634.nucleus;GO:0003677.DNA binding;GO:0006355.regulation of transcription. DNA-dependent;GO:0043565.sequence-specific DNA binding;GO:0006351.transcription. DNA-dependent;GO:0003700.sequence-specific DNA binding transcription factor activity;	-
ath-miR159c	down	603.712	3095.87	2.35841	0	comp27705_c0_seq3	-	3.12	2.36	-0.402759	Translation	-	-	-
ath-miR159c	down	603.712	3095.87	2.35841	0	comp255211_c0_seq1	-	1.24	0.85	-0.544805	Translation	-	GO:0005524.ATP binding;GO:0004674.protein serine/threonine kinase activity;GO:0005529.carbohydrate binding;GO:0004672.protein kinase activity;GO:0000166.nucleotide binding;GO:0006468.protein phosphorylation;GO:0005488.binding;GO:0016772.transferase activity. transferring phosphorus-containing groups;	-
ath-miR159c	down	603.712	3095.87	2.35841	0	comp108460_c0_seq1	up	1.91	0.88	-1.118	Cleavage	-	-	-
ath-miR159c	down	603.712	3095.87	2.35841	0	comp42588_c0_seq8	-	1.51	1.91	0.339024	Cleavage	myb proto-oncogene protein. plant	GO:0005634.nucleus;GO:0003677.DNA binding;GO:0006355.regulation of transcription. DNA-dependent;	-
ath-miR159c	down	603.712	3095.87	2.35841	0	comp41507_c0_seq1	-	2.2	2.21	0.00654285	Cleavage	-	-	-
ath-miR159c	down	603.712	3095.87	2.35841	0	comp43427_c0_seq5	-	2.6	1.65	-0.656046	Cleavage	-	-	-
ath-miR159c	down	603.712	3095.87	2.35841	0	comp31806_c0_seq2	-	7.18	4.52	-0.667661	Cleavage	-	GO:0008152.metabolic process;GO:0003824.catalytic activity;	-
gma-miR166h-3p	down	46866.9	193196	2.04342	0	comp42337_c0_seq11	-	2.49	4.63	0.894866	Cleavage	-	-	-
gma-miR166h-3p	down	46866.9	193196	2.04342	0	comp43069_c0_seq1	-	2.65	3.89	0.553778	Cleavage	-	GO:0005488.binding;	-
gma-miR166h-3p	down	46866.9	193196	2.04342	0	comp45076_c0_seq1	-	11.04	13.45	0.284866	Cleavage	homeobox-leucine zipper protein	GO:0005634.nucleus;GO:0003677.DNA binding;GO:0006355.regulation of transcription. DNA-dependent;GO:0043565.sequence-specific DNA binding;GO:0006351.transcription. DNA-dependent;GO:0003700.sequence-specific DNA binding transcription factor activity;	-
gma-miR166h-3p	down	46866.9	193196	2.04342	0	comp44152_c0_seq7	-	1.25	1.47	0.233888	Cleavage	peroxidase	GO:0006979.response to oxidative stress;GO:0046872.metal ion binding;GO:0020037.heme binding;GO:0004601.peroxidase activity;GO:0055114.oxidation-reduction process;GO:0016491.oxidoreductase activity;	ko00360. Phenylalanine metabolism;ko00680. Methane metabolism;ko00940. Phenylpropanoid biosynthesis;
gma-miR166h-3p	down	46866.9	193196	2.04342	0	comp31710_c0_seq1	-	79.93	76.82	-0.0572551	Cleavage	small subunit ribosomal protein S2e	GO:0005840.ribosome;GO:0003723.RNA binding;GO:0030529.ribonucleoprotein complex;GO:0006412.translation;GO:0005622.intracellular;GO:0003735.structural constituent of ribosome;GO:0015935.small ribosomal subunit;	ko03010. Ribosome;
gma-miR166h-3p	down	46866.9	193196	2.04342	0	comp30734_c0_seq3	-	1.12	1.07	-0.0658879	Cleavage	ABA responsive element binding factor	GO:0005634.nucleus;GO:0003677.DNA binding;GO:0006355.regulation of transcription. DNA-dependent;GO:0006351.transcription. DNA-dependent;GO:0046983.protein dimerization activity;GO:0051258.protein polymerization;GO:0043234.protein complex;GO:0000166.nucleotide binding;GO:0043565.sequence-specific DNA binding;GO:0005525.GTP binding;GO:0003700.sequence-specific DNA binding transcription factor activ…	ko04075. Plant hormone signal transduction;
gma-miR166h-3p	down	46866.9	193196	2.04342	0	comp138319_c0_seq1	-	1.13	0.69	-0.711655	Cleavage	ABA responsive element binding factor	GO:0005634.nucleus;GO:0003677.DNA binding;GO:0006355.regulation of transcription. DNA-dependent;GO:0006351.transcription. DNA-dependent;GO:0046983.protein dimerization activity;GO:0051258.protein polymerization;GO:0043234.protein complex;GO:0000166.nucleotide binding;GO:0043565.sequence-specific DNA binding;GO:0005525.GTP binding;GO:0003700.sequence-specific DNA binding transcription factor activ…	ko04075. Plant hormone signal transduction;
sly-miR171d	down	18.9029	75.3009	1.99406	0.00232778	comp442982_c0_seq1	down	0	1.1	NA	Translation	-	-	-
sly-miR171d	down	18.9029	75.3009	1.99406	0.00232778	comp41427_c0_seq4	-	5.3	5.08	-0.0611639	Cleavage	-	GO:0006355.regulation of transcription. DNA-dependent;GO:0006351.transcription. DNA-dependent;	-
sly-miR171d	down	18.9029	75.3009	1.99406	0.00232778	comp35011_c0_seq1	-	9.18	6.01	-0.611129	Cleavage	exosome complex component RRP45	GO:0006396.RNA processing;GO:0004527.exonuclease activity;GO:0003723.RNA binding;	ko03018. RNA degradation;
ptc-miR319e	down	441.072	1694.58	1.94184	0	comp45322_c0_seq2	-	1.44	1.66	0.205114	Translation	-	GO:0008152.metabolic process;GO:0003824.catalytic activity;GO:0005488.binding;	-
ptc-miR319e	down	441.072	1694.58	1.94184	0	comp42588_c0_seq8	-	1.51	1.91	0.339024	Cleavage	myb proto-oncogene protein. plant	GO:0005634.nucleus;GO:0003677.DNA binding;GO:0006355.regulation of transcription. DNA-dependent;	-
ptc-miR319e	down	441.072	1694.58	1.94184	0	comp43427_c0_seq5	-	2.6	1.65	-0.656046	Cleavage	-	-	-
pta-miR159c	down	12.405	47.1774	1.92717	0.0180569	comp45978_c0_seq2	-	6.78	8.94	0.39899	Cleavage	-	GO:0016020.membrane;GO:0006820.anion transport;GO:0005452.inorganic anion exchanger activity;GO:0016021.integral to membrane;	-
pta-miR159c	down	12.405	47.1774	1.92717	0.0180569	comp42588_c0_seq8	-	1.51	1.91	0.339024	Cleavage	myb proto-oncogene protein. plant	GO:0005634.nucleus;GO:0003677.DNA binding;GO:0006355.regulation of transcription. DNA-dependent;	-
pta-miR159c	down	12.405	47.1774	1.92717	0.0180569	comp41507_c0_seq1	-	2.2	2.21	0.00654285	Cleavage	-	-	-
pta-miR159c	down	12.405	47.1774	1.92717	0.0180569	comp37985_c0_seq3	-	10.37	10.34	-0.00417971	Cleavage	dolichyldiphosphatase	GO:0016020.membrane;GO:0005783.endoplasmic reticulum;GO:0008152.metabolic process;GO:0003824.catalytic activity;GO:0006488.dolichol-linked oligosaccharide biosynthetic process;GO:0047874.dolichyldiphosphatase activity;GO:0016787.hydrolase activity;GO:0030176.integral to endoplasmic reticulum membrane;GO:0006487.protein N-linked glycosylation;GO:0016021.integral to membrane;GO:0005789.endoplasmic …	ko00510. N-Glycan biosynthesis;
pta-miR159c	down	12.405	47.1774	1.92717	0.0180569	comp43427_c0_seq5	-	2.6	1.65	-0.656046	Cleavage	-	-	-
hbr-miR6173	down	87.426	309.13	1.82208	4.6261e-09	comp31748_c0_seq1	-	13.15	19.62	0.577262	Translation	thioredoxin 1	GO:0006810.transport;GO:0015035.protein disulfide oxidoreductase activity;GO:0009055.electron carrier activity;GO:0006662.glycerol ether metabolic process;GO:0022900.electron transport chain;GO:0005515.protein binding;GO:0045454.cell redox homeostasis;	-
hbr-miR6173	down	87.426	309.13	1.82208	4.6261e-09	comp46612_c0_seq1	-	2.99	3.96	0.405355	Cleavage	endoribonuclease Dicer	GO:0006396.RNA processing;GO:0003723.RNA binding;GO:0003677.DNA binding;GO:0005524.ATP binding;GO:0004525.ribonuclease III activity;GO:0005622.intracellular;GO:0004386.helicase activity;GO:0003725.double-stranded RNA binding;GO:0008026.ATP-dependent helicase activity;GO:0003676.nucleic acid binding;GO:0016891.endoribonuclease activity. producing 5'-phosphomonoesters;GO:0016787.hydrolase activity;	-
hbr-miR6173	down	87.426	309.13	1.82208	4.6261e-09	comp43043_c0_seq2	-	15.49	15.62	0.0120573	Cleavage	cellulose synthase A	GO:0016020.membrane;GO:0007047.cellular cell wall organization;GO:0016760.cellulose synthase (UDP-forming) activity;GO:0046872.metal ion binding;GO:0016757.transferase activity. transferring glycosyl groups;GO:0008270.zinc ion binding;GO:0016021.integral to membrane;GO:0030244.cellulose biosynthetic process;GO:0016740.transferase activity;	-
pta-miR159a	down	57.2995	185.89	1.69785	1.3325e-05	comp39894_c0_seq3	-	23.68	40.64	0.779231	Translation	-	-	-
pta-miR159a	down	57.2995	185.89	1.69785	1.3325e-05	comp42931_c0_seq5	-	2.05	2.46	0.263034	Translation	phosphatidylinositol phospholipase C. delta	GO:0007165.signal transduction;GO:0004435.phosphatidylinositol phospholipase C activity;GO:0005622.intracellular;GO:0035556.intracellular signal transduction;GO:0004629.phospholipase C activity;GO:0016787.hydrolase activity;GO:0008081.phosphoric diester hydrolase activity;GO:0005509.calcium ion binding;GO:0004871.signal transducer activity;GO:0006629.lipid metabolic process;	ko00562. Inositol phosphate metabolism;ko04020. Calcium signaling pathway;ko04070. Phosphatidylinositol signaling system;
pta-miR159a	down	57.2995	185.89	1.69785	1.3325e-05	comp24942_c0_seq2	-	0.52	0.5	-0.0565835	Translation	-	GO:0005634.nucleus;GO:0003677.DNA binding;GO:0006355.regulation of transcription. DNA-dependent;GO:0006351.transcription. DNA-dependent;GO:0006302.double-strand break repair;GO:0007275.multicellular organismal development;GO:0043565.sequence-specific DNA binding;GO:0003700.sequence-specific DNA binding transcription factor activity;GO:0006310.DNA recombination;	-
pta-miR159a	down	57.2995	185.89	1.69785	1.3325e-05	comp108460_c0_seq1	up	1.91	0.88	-1.118	Cleavage	-	-	-
pta-miR159a	down	57.2995	185.89	1.69785	1.3325e-05	comp42588_c0_seq8	-	1.51	1.91	0.339024	Cleavage	myb proto-oncogene protein. plant	GO:0005634.nucleus;GO:0003677.DNA binding;GO:0006355.regulation of transcription. DNA-dependent;	-
pta-miR159a	down	57.2995	185.89	1.69785	1.3325e-05	comp27391_c0_seq1	-	1.57	1.54	-0.0278342	Cleavage	myb proto-oncogene protein. plant	GO:0005634.nucleus;GO:0003677.DNA binding;GO:0006355.regulation of transcription. DNA-dependent;	-
pta-miR159a	down	57.2995	185.89	1.69785	1.3325e-05	comp28949_c0_seq2	-	7.4	6.09	-0.281083	Cleavage	pseudo-response regulator 7	-	ko04712. Circadian rhythm - plant;
pta-miR159a	down	57.2995	185.89	1.69785	1.3325e-05	comp43427_c0_seq5	-	2.6	1.65	-0.656046	Cleavage	-	-	-
zma-miR166h-3p	down	3745.19	11458.4	1.6133	0	comp44152_c0_seq7	-	1.25	1.47	0.233888	Translation	peroxidase	GO:0006979.response to oxidative stress;GO:0046872.metal ion binding;GO:0020037.heme binding;GO:0004601.peroxidase activity;GO:0055114.oxidation-reduction process;GO:0016491.oxidoreductase activity;	ko00360. Phenylalanine metabolism;ko00680. Methane metabolism;ko00940. Phenylpropanoid biosynthesis;
zma-miR166h-3p	down	3745.19	11458.4	1.6133	0	comp42337_c0_seq11	-	2.49	4.63	0.894866	Cleavage	-	-	-
zma-miR166h-3p	down	3745.19	11458.4	1.6133	0	comp43069_c0_seq1	-	2.65	3.89	0.553778	Cleavage	-	GO:0005488.binding;	-
zma-miR166h-3p	down	3745.19	11458.4	1.6133	0	comp45076_c0_seq1	-	11.04	13.45	0.284866	Cleavage	homeobox-leucine zipper protein	GO:0005634.nucleus;GO:0003677.DNA binding;GO:0006355.regulation of transcription. DNA-dependent;GO:0043565.sequence-specific DNA binding;GO:0006351.transcription. DNA-dependent;GO:0003700.sequence-specific DNA binding transcription factor activity;	-
zma-miR166h-3p	down	3745.19	11458.4	1.6133	0	comp40634_c0_seq1	-	4.57	4.47	-0.0319193	Cleavage	-	-	-
zma-miR166h-3p	down	3745.19	11458.4	1.6133	0	comp35879_c0_seq3	-	5.61	4.85	-0.210016	Cleavage	ribonucleoside-diphosphate reductase subunit M2	GO:0006260.DNA replication;GO:0046914.transition metal ion binding;GO:0005737.cytoplasm;GO:0055114.oxidation-reduction process;GO:0004748.ribonucleoside-diphosphate reductase activity. thioredoxin disulfide as acceptor;GO:0046872.metal ion binding;GO:0009186.deoxyribonucleoside diphosphate metabolic process;GO:0016491.oxidoreductase activity;	ko00230. Purine metabolism;ko00240. Pyrimidine metabolism;ko00480. Glutathione metabolism;ko04115. p53 signaling pathway;
sbi-miR166k	down	66.0336	184.112	1.47931	7.25045e-05	comp42220_c0_seq1	-	7.86	9.6	0.288505	Translation	-	GO:0006486.protein glycosylation;GO:0016757.transferase activity. transferring glycosyl groups;GO:0030173.integral to Golgi membrane;GO:0008373.sialyltransferase activity;GO:0016740.transferase activity;	-
sbi-miR166k	down	66.0336	184.112	1.47931	7.25045e-05	comp44152_c0_seq7	-	1.25	1.47	0.233888	Translation	peroxidase	GO:0006979.response to oxidative stress;GO:0046872.metal ion binding;GO:0020037.heme binding;GO:0004601.peroxidase activity;GO:0055114.oxidation-reduction process;GO:0016491.oxidoreductase activity;	ko00360. Phenylalanine metabolism;ko00680. Methane metabolism;ko00940. Phenylpropanoid biosynthesis;
sbi-miR166k	down	66.0336	184.112	1.47931	7.25045e-05	comp42337_c0_seq11	-	2.49	4.63	0.894866	Cleavage	-	-	-
sbi-miR166k	down	66.0336	184.112	1.47931	7.25045e-05	comp43069_c0_seq1	-	2.65	3.89	0.553778	Cleavage	-	GO:0005488.binding;	-
sbi-miR166k	down	66.0336	184.112	1.47931	7.25045e-05	comp45076_c0_seq1	-	11.04	13.45	0.284866	Cleavage	homeobox-leucine zipper protein	GO:0005634.nucleus;GO:0003677.DNA binding;GO:0006355.regulation of transcription. DNA-dependent;GO:0043565.sequence-specific DNA binding;GO:0006351.transcription. DNA-dependent;GO:0003700.sequence-specific DNA binding transcription factor activity;	-
sbi-miR166k	down	66.0336	184.112	1.47931	7.25045e-05	comp40295_c0_seq6	-	24.48	17.2	-0.509195	Cleavage	large subunit ribosomal protein L9e	GO:0005840.ribosome;GO:0030529.ribonucleoprotein complex;GO:0006412.translation;GO:0005622.intracellular;GO:0003735.structural constituent of ribosome;GO:0019843.rRNA binding;	ko03010. Ribosome;
ptc-miR319i	down	125.232	340.836	1.44447	1.07301e-07	comp40025_c0_seq3	-	3.61	3.48	-0.0529115	Translation	-	GO:0005524.ATP binding;GO:0004674.protein serine/threonine kinase activity;GO:0005529.carbohydrate binding;GO:0004672.protein kinase activity;GO:0048544.recognition of pollen;GO:0006468.protein phosphorylation;GO:0016772.transferase activity. transferring phosphorus-containing groups;	-
ptc-miR319i	down	125.232	340.836	1.44447	1.07301e-07	comp43514_c0_seq8	down	0.8	1.81	1.17792	Cleavage	-	-	-
ptc-miR319i	down	125.232	340.836	1.44447	1.07301e-07	comp34994_c0_seq1	-	34.94	44.88	0.361193	Cleavage	multidrug resistance protein. MATE family	GO:0016020.membrane;GO:0055085.transmembrane transport;GO:0015238.drug transmembrane transporter activity;GO:0015297.antiporter activity;GO:0006855.drug transmembrane transport;	-
ptc-miR319i	down	125.232	340.836	1.44447	1.07301e-07	comp42588_c0_seq8	-	1.51	1.91	0.339024	Cleavage	myb proto-oncogene protein. plant	GO:0005634.nucleus;GO:0003677.DNA binding;GO:0006355.regulation of transcription. DNA-dependent;	-
ptc-miR319i	down	125.232	340.836	1.44447	1.07301e-07	comp44285_c0_seq1	-	4.73	5.2	0.136671	Cleavage	-	GO:0006508.proteolysis;GO:0008270.zinc ion binding;GO:0016805.dipeptidase activity;	-
ptc-miR319i	down	125.232	340.836	1.44447	1.07301e-07	comp41453_c0_seq2	-	1.44	1.55	0.106199	Cleavage	-	-	-
ptc-miR399l	down	169.89	455.769	1.4237	1.16129e-09	comp35913_c0_seq2	-	4.6	4.1	-0.16601	Translation	-	GO:0005488.binding;	-
ptc-miR399l	down	169.89	455.769	1.4237	1.16129e-09	comp5311_c0_seq1	-	1.79	2.05	0.195664	Cleavage	-	-	-
ptc-miR399l	down	169.89	455.769	1.4237	1.16129e-09	comp42730_c0_seq2	-	17.03	19.44	0.19095	Cleavage	-	GO:0016020.membrane;GO:0006810.transport;GO:0055085.transmembrane transport;GO:0005215.transporter activity;	-
ptc-miR399l	down	169.89	455.769	1.4237	1.16129e-09	comp44870_c0_seq1	-	7.23	6.95	-0.0569827	Cleavage	ubiquitin-conjugating enzyme E2 O	GO:0016567.protein ubiquitination;GO:0016881.acid-amino acid ligase activity;GO:0016874.ligase activity;GO:0004842.ubiquitin-protein ligase activity;	ko04120. Ubiquitin mediated proteolysis;
ptc-miR399l	down	169.89	455.769	1.4237	1.16129e-09	comp32726_c0_seq1	-	22.81	17.75	-0.361847	Cleavage	-	GO:0006457.protein folding;GO:0051082.unfolded protein binding;GO:0031072.heat shock protein binding;	-
gma-miR166m	down	302.427	738.477	1.28797	4.88276e-13	comp35879_c0_seq3	-	5.61	4.85	-0.210016	Translation	ribonucleoside-diphosphate reductase subunit M2	GO:0006260.DNA replication;GO:0046914.transition metal ion binding;GO:0005737.cytoplasm;GO:0055114.oxidation-reduction process;GO:0004748.ribonucleoside-diphosphate reductase activity. thioredoxin disulfide as acceptor;GO:0046872.metal ion binding;GO:0009186.deoxyribonucleoside diphosphate metabolic process;GO:0016491.oxidoreductase activity;	ko00230. Purine metabolism;ko00240. Pyrimidine metabolism;ko00480. Glutathione metabolism;ko04115. p53 signaling pathway;
gma-miR166m	down	302.427	738.477	1.28797	4.88276e-13	comp42337_c0_seq11	-	2.49	4.63	0.894866	Cleavage	-	-	-
gma-miR166m	down	302.427	738.477	1.28797	4.88276e-13	comp43069_c0_seq1	-	2.65	3.89	0.553778	Cleavage	-	GO:0005488.binding;	-
gma-miR166m	down	302.427	738.477	1.28797	4.88276e-13	comp45076_c0_seq1	-	11.04	13.45	0.284866	Cleavage	homeobox-leucine zipper protein	GO:0005634.nucleus;GO:0003677.DNA binding;GO:0006355.regulation of transcription. DNA-dependent;GO:0043565.sequence-specific DNA binding;GO:0006351.transcription. DNA-dependent;GO:0003700.sequence-specific DNA binding transcription factor activity;	-
vvi-miR3630-3p	down	134.683	317.056	1.23517	4.30041e-06	comp284200_c0_seq1	up	1.29	0.59	-1.12858	Cleavage	-	-	-
vvi-miR3630-3p	down	134.683	317.056	1.23517	4.30041e-06	comp328329_c0_seq1	up	1.27	0.39	-1.70328	Cleavage	-	-	-
vvi-miR3630-3p	down	134.683	317.056	1.23517	4.30041e-06	comp218449_c0_seq1	up	1.77	0.46	-1.94404	Cleavage	-	-	-
vvi-miR3630-3p	down	134.683	317.056	1.23517	4.30041e-06	comp35960_c0_seq1	-	11.47	15.46	0.430675	Cleavage	-	-	-
vvi-miR3630-3p	down	134.683	317.056	1.23517	4.30041e-06	comp31389_c0_seq1	-	3.65	3.14	-0.217132	Cleavage	-	GO:0015991.ATP hydrolysis coupled proton transport;GO:0005488.binding;GO:0000221.vacuolar proton-transporting V-type ATPase. V1 domain;GO:0046961.proton-transporting ATPase activity. rotational mechanism;	-
osa-miR166e-3p	down	47.2573	107.007	1.17909	0.00983735	comp276767_c0_seq1	-	0.45	0.83	0.883186	Translation	-	GO:0060320.rejection of self pollen;GO:0005524.ATP binding;GO:0004715.non-membrane spanning protein tyrosine kinase activity;GO:0005529.carbohydrate binding;GO:0006468.protein phosphorylation;GO:0004674.protein serine/threonine kinase activity;GO:0004672.protein kinase activity;GO:0048544.recognition of pollen;GO:0016740.transferase activity;GO:0016772.transferase activity. transferring phosphoru…	-
osa-miR166e-3p	down	47.2573	107.007	1.17909	0.00983735	comp42337_c0_seq11	-	2.49	4.63	0.894866	Cleavage	-	-	-
osa-miR166e-3p	down	47.2573	107.007	1.17909	0.00983735	comp45076_c0_seq1	-	11.04	13.45	0.284866	Cleavage	homeobox-leucine zipper protein	GO:0005634.nucleus;GO:0003677.DNA binding;GO:0006355.regulation of transcription. DNA-dependent;GO:0043565.sequence-specific DNA binding;GO:0006351.transcription. DNA-dependent;GO:0003700.sequence-specific DNA binding transcription factor activity;	-
osa-miR166e-3p	down	47.2573	107.007	1.17909	0.00983735	comp35879_c0_seq3	-	5.61	4.85	-0.210016	Cleavage	ribonucleoside-diphosphate reductase subunit M2	GO:0006260.DNA replication;GO:0046914.transition metal ion binding;GO:0005737.cytoplasm;GO:0055114.oxidation-reduction process;GO:0004748.ribonucleoside-diphosphate reductase activity. thioredoxin disulfide as acceptor;GO:0046872.metal ion binding;GO:0009186.deoxyribonucleoside diphosphate metabolic process;GO:0016491.oxidoreductase activity;	ko00230. Purine metabolism;ko00240. Pyrimidine metabolism;ko00480. Glutathione metabolism;ko04115. p53 signaling pathway;
aqc-miR159	down	52.5738	118.236	1.16925	0.0069974	comp43684_c0_seq1	-	5.96	7.33	0.298501	Translation	protein transport protein SEC23	GO:0016020.membrane;GO:0006810.transport;GO:0005783.endoplasmic reticulum;GO:0031410.cytoplasmic vesicle;GO:0005737.cytoplasm;GO:0016192.vesicle-mediated transport;GO:0000139.Golgi membrane;GO:0006886.intracellular protein transport;GO:0046872.metal ion binding;GO:0005794.Golgi apparatus;GO:0030127.COPII vesicle coat;GO:0008270.zinc ion binding;GO:0005789.endoplasmic reticulum membrane;GO:0006888…	ko04141. Protein processing in endoplasmic reticulum;
aqc-miR159	down	52.5738	118.236	1.16925	0.0069974	comp25906_c0_seq1	-	11.49	8.77	-0.38973	Translation	-	-	-
aqc-miR159	down	52.5738	118.236	1.16925	0.0069974	comp40321_c0_seq1	-	29.98	48.34	0.689217	Cleavage	zeaxanthin epoxidase	GO:0016020.membrane;GO:0009535.chloroplast thylakoid membrane;GO:0052663.antheraxanthin epoxidase activity;GO:0009540.zeaxanthin epoxidase [overall] activity;GO:0008152.metabolic process;GO:0052662.zeaxanthin epoxidase activity;GO:0006950.response to stress;GO:0009579.thylakoid;GO:0055114.oxidation-reduction process;GO:0009688.abscisic acid biosynthetic process;GO:0009536.plastid;GO:0031969.chlor…	ko00906. Carotenoid biosynthesis;
aqc-miR159	down	52.5738	118.236	1.16925	0.0069974	comp42588_c0_seq8	-	1.51	1.91	0.339024	Cleavage	myb proto-oncogene protein. plant	GO:0005634.nucleus;GO:0003677.DNA binding;GO:0006355.regulation of transcription. DNA-dependent;	-
aqc-miR159	down	52.5738	118.236	1.16925	0.0069974	comp17972_c0_seq2	-	4.71	5.32	0.175699	Cleavage	-	-	-
aqc-miR159	down	52.5738	118.236	1.16925	0.0069974	comp41453_c0_seq2	-	1.44	1.55	0.106199	Cleavage	-	-	-
aqc-miR159	down	52.5738	118.236	1.16925	0.0069974	comp34319_c0_seq1	-	42.96	41.26	-0.0582502	Cleavage	transitional endoplasmic reticulum ATPase	GO:0016020.membrane;GO:0005524.ATP binding;GO:0005488.binding;GO:0016787.hydrolase activity;GO:0000166.nucleotide binding;GO:0051301.cell division;GO:0017111.nucleoside-triphosphatase activity;GO:0005886.plasma membrane;GO:0007049.cell cycle;	ko04141. Protein processing in endoplasmic reticulum;ko05134. Legionellosis;
aqc-miR159	down	52.5738	118.236	1.16925	0.0069974	comp43427_c0_seq5	-	2.6	1.65	-0.656046	Cleavage	-	-	-
cme-miR166i	down	130.548	281.635	1.10924	6.24421e-05	comp217738_c0_seq1	-	1.07	1.47	0.458205	Translation	-	-	-
cme-miR166i	down	130.548	281.635	1.10924	6.24421e-05	comp42337_c0_seq11	-	2.49	4.63	0.894866	Cleavage	-	-	-
cme-miR166i	down	130.548	281.635	1.10924	6.24421e-05	comp45076_c0_seq1	-	11.04	13.45	0.284866	Cleavage	homeobox-leucine zipper protein	GO:0005634.nucleus;GO:0003677.DNA binding;GO:0006355.regulation of transcription. DNA-dependent;GO:0043565.sequence-specific DNA binding;GO:0006351.transcription. DNA-dependent;GO:0003700.sequence-specific DNA binding transcription factor activity;	-
cme-miR166i	down	130.548	281.635	1.10924	6.24421e-05	comp39860_c0_seq3	-	13.73	15.86	0.208061	Cleavage	-	-	-
aly-miR170-5p	down	259.915	558.812	1.10432	1.89692e-08	comp43133_c0_seq3	-	5.44	6.18	0.184	Translation	aarF domain-containing kinase	GO:0016772.transferase activity. transferring phosphorus-containing groups;	-
aly-miR170-5p	down	259.915	558.812	1.10432	1.89692e-08	comp34698_c0_seq1	-	7.58	8.24	0.120446	Cleavage	-	GO:0046872.metal ion binding;GO:0016787.hydrolase activity;GO:0003993.acid phosphatase activity;GO:0009536.plastid;GO:0009507.chloroplast;	-
ath-miR319a	up	125201	62292.2	-1.00712	0	comp44182_c0_seq8	-	7.49	10.06	0.425593	Cleavage	trehalose 6-phosphate synthase/phosphatase	GO:0008152.metabolic process;GO:0005992.trehalose biosynthetic process;GO:0003824.catalytic activity;	ko00500. Starch and sucrose metabolism;
ath-miR319a	up	125201	62292.2	-1.00712	0	comp42588_c0_seq8	-	1.51	1.91	0.339024	Cleavage	myb proto-oncogene protein. plant	GO:0005634.nucleus;GO:0003677.DNA binding;GO:0006355.regulation of transcription. DNA-dependent;	-
ath-miR319a	up	125201	62292.2	-1.00712	0	comp41453_c0_seq2	-	1.44	1.55	0.106199	Cleavage	-	-	-
ghr-miR827a	up	5536.19	2675.16	-1.04927	0	comp369114_c0_seq1	-	0.36	0.49	0.444785	Translation	-	-	-
ghr-miR827a	up	5536.19	2675.16	-1.04927	0	comp33258_c0_seq1	-	1.78	1.54	-0.208947	Translation	-	-	-
ghr-miR827a	up	5536.19	2675.16	-1.04927	0	comp170054_c0_seq1	-	2	1.34	-0.577767	Translation	-	-	-
ghr-miR827a	up	5536.19	2675.16	-1.04927	0	comp27816_c0_seq1	down	0.9	3.31	1.87883	Cleavage	-	GO:0043169.cation binding;GO:0004553.hydrolase activity. hydrolyzing O-glycosyl compounds;GO:0016787.hydrolase activity;GO:0005975.carbohydrate metabolic process;GO:0003824.catalytic activity;	-
ghr-miR827a	up	5536.19	2675.16	-1.04927	0	comp40057_c0_seq1	-	15.66	19.88	0.344234	Cleavage	-	GO:0055085.transmembrane transport;GO:0016021.integral to membrane;	-
ghr-miR827a	up	5536.19	2675.16	-1.04927	0	comp31283_c0_seq1	-	29.57	24.87	-0.249728	Cleavage	aspartate kinase	GO:0016310.phosphorylation;GO:0008652.cellular amino acid biosynthetic process;GO:0016597.amino acid binding;GO:0008152.metabolic process;GO:0004072.aspartate kinase activity;GO:0016301.kinase activity;GO:0016740.transferase activity;	ko00260. Glycine. serine and threonine metabolism;ko00270. Cysteine and methionine metabolism;ko00300. Lysine biosynthesis;
ghr-miR827a	up	5536.19	2675.16	-1.04927	0	comp38373_c0_seq3	-	4.38	3.63	-0.270961	Cleavage	solute carrier family 25 (mitochondrial adenine nucleotide translocator). member 4/5/6/31	GO:0016020.membrane;GO:0006810.transport;GO:0055085.transmembrane transport;GO:0007059.chromosome segregation;GO:0071817.MMXD complex;GO:0016021.integral to membrane;GO:0005743.mitochondrial inner membrane;GO:0005739.mitochondrion;GO:0005488.binding;GO:0005215.transporter activity;	ko04020. Calcium signaling pathway;ko05012. Parkinson's disease;ko05016. Huntington's disease;ko05166. HTLV-I infection;
ghr-miR827a	up	5536.19	2675.16	-1.04927	0	comp18883_c0_seq1	-	1.27	0.93	-0.449526	Cleavage	-	-	-
ghr-miR827a	up	5536.19	2675.16	-1.04927	0	comp29312_c0_seq1	-	5.83	3.31	-0.816665	Cleavage	-	-	-
gra-miR482	up	1701.26	784.715	-1.11637	0	comp14731_c0_seq2	up	5.33	0.78	-2.77259	Translation	-	GO:0005524.ATP binding;GO:0006952.defense response;GO:0006915.apoptotic process;	-
gra-miR482	up	1701.26	784.715	-1.11637	0	comp40610_c0_seq1	-	29.1	36.72	0.335547	Translation	arogenate dehydrogenase (NADP+). plant	GO:0006571.tyrosine biosynthetic process;GO:0008977.prephenate dehydrogenase activity;GO:0055114.oxidation-reduction process;GO:0005488.binding;GO:0004665.prephenate dehydrogenase (NADP+) activity;	ko00400. Phenylalanine. tyrosine and tryptophan biosynthesis;
gra-miR482	up	1701.26	784.715	-1.11637	0	comp35777_c0_seq1	-	123.09	144.08	0.227157	Translation	large subunit ribosomal protein L15	GO:0005840.ribosome;GO:0003723.RNA binding;GO:0015934.large ribosomal subunit;GO:0005622.intracellular;GO:0030529.ribonucleoprotein complex;GO:0006412.translation;GO:0009536.plastid;GO:0003735.structural constituent of ribosome;GO:0019843.rRNA binding;GO:0009507.chloroplast;	ko03010. Ribosome;
gra-miR482	up	1701.26	784.715	-1.11637	0	comp33635_c0_seq4	-	7.61	8.21	0.109486	Translation	-	-	-
gra-miR482	up	1701.26	784.715	-1.11637	0	comp233434_c0_seq1	up	2.15	0.33	-2.7038	Cleavage	-	-	-
gra-miR482	up	1701.26	784.715	-1.11637	0	comp38378_c0_seq2	-	7.18	9.14	0.34821	Cleavage	protein SMG7	-	ko03015. mRNA surveillance pathway;
gra-miR482	up	1701.26	784.715	-1.11637	0	comp40867_c0_seq1	-	7.09	8.24	0.216859	Cleavage	-	-	-
gra-miR482	up	1701.26	784.715	-1.11637	0	comp43663_c0_seq2	-	1.93	2.13	0.142253	Cleavage	-	-	-
gra-miR482	up	1701.26	784.715	-1.11637	0	comp37718_c0_seq1	-	20.7	22.61	0.12733	Cleavage	-	GO:0016020.membrane;GO:0008375.acetylglucosaminyltransferase activity;	-
gra-miR482	up	1701.26	784.715	-1.11637	0	comp40638_c0_seq1	-	50.67	52.92	0.0626812	Cleavage	asparagine synthase (glutamine-hydrolysing)	GO:0006541.glutamine metabolic process;GO:0008652.cellular amino acid biosynthetic process;GO:0005524.ATP binding;GO:0000166.nucleotide binding;GO:0006529.asparagine biosynthetic process;GO:0016874.ligase activity;GO:0004066.asparagine synthase (glutamine-hydrolyzing) activity;	ko00250. Alanine. aspartate and glutamate metabolism;ko00910. Nitrogen metabolism;
gra-miR482	up	1701.26	784.715	-1.11637	0	comp34962_c0_seq3	-	0.46	0.47	0.0310269	Cleavage	-	GO:0005524.ATP binding;GO:0006952.defense response;GO:0006915.apoptotic process;	-
csi-miR162-5p	up	108.692	49.5401	-1.13358	0.00545583	comp36175_c0_seq2	-	15.15	11.47	-0.401452	Translation	ribosomal RNA-processing protein 36	GO:0042254.ribosome biogenesis;GO:0005634.nucleus;GO:0006364.rRNA processing;	-
ath-miR858b	up	151.223	67.3745	-1.16641	0.000791007	comp34994_c0_seq1	-	34.94	44.88	0.361193	Translation	multidrug resistance protein. MATE family	GO:0016020.membrane;GO:0055085.transmembrane transport;GO:0015238.drug transmembrane transporter activity;GO:0015297.antiporter activity;GO:0006855.drug transmembrane transport;	-
ath-miR858b	up	151.223	67.3745	-1.16641	0.000791007	comp285359_c0_seq1	down	0.2	1.1	2.45943	Cleavage	myb proto-oncogene protein. plant	GO:0005634.nucleus;GO:0003677.DNA binding;GO:0006355.regulation of transcription. DNA-dependent;GO:0006351.transcription. DNA-dependent;	-
ath-miR858b	up	151.223	67.3745	-1.16641	0.000791007	comp34546_c0_seq3	-	6.99	9.01	0.366235	Cleavage	myb proto-oncogene protein. plant	GO:0005634.nucleus;GO:0003677.DNA binding;GO:0006355.regulation of transcription. DNA-dependent;	-
ath-miR858b	up	151.223	67.3745	-1.16641	0.000791007	comp39508_c0_seq13	-	3.88	2.59	-0.583105	Cleavage	myb proto-oncogene protein. plant	GO:0005634.nucleus;GO:0003677.DNA binding;GO:0006355.regulation of transcription. DNA-dependent;GO:0006351.transcription. DNA-dependent;	-
zma-miR164g-3p	up	274.092	118.896	-1.20496	3.48016e-06	comp41375_c0_seq2	-	8.11	11.77	0.537341	Cleavage	-	GO:0016020.membrane;GO:0000155.two-component sensor activity;GO:0007165.signal transduction;GO:0005524.ATP binding;GO:0000160.two-component signal transduction system (phosphorelay);	-
ptc-miR167f-5p	up	148.073	63.6315	-1.2185	0.000578295	comp256394_c0_seq1	up	1.79	0.16	-3.48382	Translation	-	-	-
ptc-miR167f-5p	up	148.073	63.6315	-1.2185	0.000578295	comp37547_c0_seq1	-	35.33	25.01	-0.498389	Translation	replication factor C subunit 2/4	GO:0005663.DNA replication factor C complex;GO:0003677.DNA binding;GO:0005524.ATP binding;GO:0006260.DNA replication;GO:0016779.nucleotidyltransferase activity;GO:0003887.DNA-directed DNA polymerase activity;GO:0003689.DNA clamp loader activity;GO:0000166.nucleotide binding;GO:0017111.nucleoside-triphosphatase activity;GO:0016740.transferase activity;	ko03030. DNA replication;ko03420. Nucleotide excision repair;ko03430. Mismatch repair;
ptc-miR167f-5p	up	148.073	63.6315	-1.2185	0.000578295	comp113659_c0_seq1	down	0.96	2.36	1.29768	Cleavage	-	-	-
ptc-miR167f-5p	up	148.073	63.6315	-1.2185	0.000578295	comp44313_c0_seq8	-	0.49	0.71	0.535037	Cleavage	-	GO:0008270.zinc ion binding;GO:0055114.oxidation-reduction process;GO:0005488.binding;GO:0003960.NADPH:quinone reductase activity;GO:0016491.oxidoreductase activity;	-
ptc-miR167f-5p	up	148.073	63.6315	-1.2185	0.000578295	comp32012_c1_seq1	-	13.04	8.47	-0.62251	Cleavage	euchromatic histone-lysine N-methyltransferase	GO:0042393.histone binding;GO:0005634.nucleus;GO:0008168.methyltransferase activity;GO:0005694.chromosome;GO:0034968.histone lysine methylation;GO:0008270.zinc ion binding;GO:0016740.transferase activity;GO:0032259.methylation;GO:0016568.chromatin modification;GO:0018024.histone-lysine N-methyltransferase activity;	ko00310. Lysine degradation;
zma-miR172a	up	456.033	188.252	-1.27647	3.57085e-10	comp314879_c0_seq1	up	1.22	0.45	-1.43888	Cleavage	-	-	-
zma-miR172a	up	456.033	188.252	-1.27647	3.57085e-10	comp45321_c0_seq12	-	2.95	3.77	0.35385	Cleavage	AP2-like factor. euAP2 lineage	GO:0032440.2-alkenal reductase [NAD(P)] activity;GO:0005634.nucleus;GO:0003677.DNA binding;GO:0006355.regulation of transcription. DNA-dependent;GO:0006351.transcription. DNA-dependent;GO:0055114.oxidation-reduction process;GO:0003700.sequence-specific DNA binding transcription factor activity;GO:0016491.oxidoreductase activity;	-
zma-miR172a	up	456.033	188.252	-1.27647	3.57085e-10	comp40989_c0_seq4	-	3.35	3.63	0.115808	Cleavage	AP2-like factor. euAP2 lineage	GO:0005634.nucleus;GO:0003677.DNA binding;GO:0006355.regulation of transcription. DNA-dependent;GO:0006351.transcription. DNA-dependent;GO:0003700.sequence-specific DNA binding transcription factor activity;	-
zma-miR172a	up	456.033	188.252	-1.27647	3.57085e-10	comp42013_c0_seq1	-	4.95	5.19	0.068306	Cleavage	-	GO:0016787.hydrolase activity;GO:0008233.peptidase activity;GO:0006508.proteolysis;GO:0005576.extracellular region;GO:0004190.aspartic-type endopeptidase activity;	-
zma-miR172a	up	456.033	188.252	-1.27647	3.57085e-10	comp44002_c0_seq3	-	2.74	2.65	-0.0481835	Cleavage	AP2-like factor. euAP2 lineage	GO:0005634.nucleus;GO:0003677.DNA binding;GO:0006355.regulation of transcription. DNA-dependent;GO:0006351.transcription. DNA-dependent;GO:0003700.sequence-specific DNA binding transcription factor activity;	-
zma-miR172a	up	456.033	188.252	-1.27647	3.57085e-10	comp36790_c0_seq1	-	19.18	17.61	-0.123208	Cleavage	-	GO:0016787.hydrolase activity;GO:0047372.acylglycerol lipase activity;	-
zma-miR172a	up	456.033	188.252	-1.27647	3.57085e-10	comp37715_c0_seq2	-	6.76	5.29	-0.353756	Cleavage	AP2-like factor. euAP2 lineage	GO:0032440.2-alkenal reductase [NAD(P)] activity;GO:0005634.nucleus;GO:0003677.DNA binding;GO:0006355.regulation of transcription. DNA-dependent;GO:0006351.transcription. DNA-dependent;GO:0055114.oxidation-reduction process;GO:0003700.sequence-specific DNA binding transcription factor activity;GO:0016491.oxidoreductase activity;	-
zma-miR172a	up	456.033	188.252	-1.27647	3.57085e-10	comp32995_c0_seq2	-	6.86	4.16	-0.721625	Cleavage	-	GO:0032440.2-alkenal reductase [NAD(P)] activity;GO:0005634.nucleus;GO:0003677.DNA binding;GO:0006355.regulation of transcription. DNA-dependent;GO:0006351.transcription. DNA-dependent;GO:0055114.oxidation-reduction process;GO:0003700.sequence-specific DNA binding transcription factor activity;GO:0016491.oxidoreductase activity;	-
vvi-miR167c	up	1041.24	402.486	-1.37129	0	comp256394_c0_seq1	up	1.79	0.16	-3.48382	Translation	-	-	-
vvi-miR167c	up	1041.24	402.486	-1.37129	0	comp37547_c0_seq1	-	35.33	25.01	-0.498389	Translation	replication factor C subunit 2/4	GO:0005663.DNA replication factor C complex;GO:0003677.DNA binding;GO:0005524.ATP binding;GO:0006260.DNA replication;GO:0016779.nucleotidyltransferase activity;GO:0003887.DNA-directed DNA polymerase activity;GO:0003689.DNA clamp loader activity;GO:0000166.nucleotide binding;GO:0017111.nucleoside-triphosphatase activity;GO:0016740.transferase activity;	ko03030. DNA replication;ko03420. Nucleotide excision repair;ko03430. Mismatch repair;
vvi-miR167c	up	1041.24	402.486	-1.37129	0	comp113659_c0_seq1	down	0.96	2.36	1.29768	Cleavage	-	-	-
vvi-miR167c	up	1041.24	402.486	-1.37129	0	comp44313_c0_seq8	-	0.49	0.71	0.535037	Cleavage	-	GO:0008270.zinc ion binding;GO:0055114.oxidation-reduction process;GO:0005488.binding;GO:0003960.NADPH:quinone reductase activity;GO:0016491.oxidoreductase activity;	-
vvi-miR167c	up	1041.24	402.486	-1.37129	0	comp32012_c1_seq1	-	13.04	8.47	-0.62251	Cleavage	euchromatic histone-lysine N-methyltransferase	GO:0042393.histone binding;GO:0005634.nucleus;GO:0008168.methyltransferase activity;GO:0005694.chromosome;GO:0034968.histone lysine methylation;GO:0008270.zinc ion binding;GO:0016740.transferase activity;GO:0032259.methylation;GO:0016568.chromatin modification;GO:0018024.histone-lysine N-methyltransferase activity;	ko00310. Lysine degradation;
vvi-miR171f	up	174.852	67.3745	-1.37586	3.76689e-05	comp442982_c0_seq1	down	0	1.1	NA	Translation	-	-	-
vvi-miR171f	up	174.852	67.3745	-1.37586	3.76689e-05	comp41427_c0_seq4	-	5.3	5.08	-0.0611639	Cleavage	-	GO:0006355.regulation of transcription. DNA-dependent;GO:0006351.transcription. DNA-dependent;	-
vvi-miR171f	up	174.852	67.3745	-1.37586	3.76689e-05	comp35011_c0_seq1	-	9.18	6.01	-0.611129	Cleavage	exosome complex component RRP45	GO:0006396.RNA processing;GO:0004527.exonuclease activity;GO:0003723.RNA binding;	ko03018. RNA degradation;
ath-miR167a	up	127.989	47.7786	-1.42158	0.000297877	comp256394_c0_seq1	up	1.79	0.16	-3.48382	Translation	-	-	-
ath-miR167a	up	127.989	47.7786	-1.42158	0.000297877	comp37547_c0_seq1	-	35.33	25.01	-0.498389	Translation	replication factor C subunit 2/4	GO:0005663.DNA replication factor C complex;GO:0003677.DNA binding;GO:0005524.ATP binding;GO:0006260.DNA replication;GO:0016779.nucleotidyltransferase activity;GO:0003887.DNA-directed DNA polymerase activity;GO:0003689.DNA clamp loader activity;GO:0000166.nucleotide binding;GO:0017111.nucleoside-triphosphatase activity;GO:0016740.transferase activity;	ko03030. DNA replication;ko03420. Nucleotide excision repair;ko03430. Mismatch repair;
ath-miR167a	up	127.989	47.7786	-1.42158	0.000297877	comp113659_c0_seq1	down	0.96	2.36	1.29768	Cleavage	-	-	-
ath-miR167a	up	127.989	47.7786	-1.42158	0.000297877	comp44313_c0_seq8	-	0.49	0.71	0.535037	Cleavage	-	GO:0008270.zinc ion binding;GO:0055114.oxidation-reduction process;GO:0005488.binding;GO:0003960.NADPH:quinone reductase activity;GO:0016491.oxidoreductase activity;	-
ath-miR167a	up	127.989	47.7786	-1.42158	0.000297877	comp32012_c1_seq1	-	13.04	8.47	-0.62251	Cleavage	euchromatic histone-lysine N-methyltransferase	GO:0042393.histone binding;GO:0005634.nucleus;GO:0008168.methyltransferase activity;GO:0005694.chromosome;GO:0034968.histone lysine methylation;GO:0008270.zinc ion binding;GO:0016740.transferase activity;GO:0032259.methylation;GO:0016568.chromatin modification;GO:0018024.histone-lysine N-methyltransferase activity;	ko00310. Lysine degradation;
ath-miR390a	up	5177.83	1886.49	-1.45664	0	comp19795_c0_seq1	-	6	9.24	0.62293	Translation	-	-	-
ath-miR390a	up	5177.83	1886.49	-1.45664	0	comp39913_c0_seq2	-	1.87	2.72	0.540568	Cleavage	-	-	-
aly-miR396a-3p	up	68.5231	23.7792	-1.52689	0.00517827	comp45984_c0_seq2	-	1.11	1.2	0.112475	Translation	-	GO:0008152.metabolic process;GO:0003824.catalytic activity;	-
aly-miR396a-3p	up	68.5231	23.7792	-1.52689	0.00517827	comp308972_c0_seq1	down	0.2	0.9	2.16993	Cleavage	-	-	-
aly-miR396a-3p	up	68.5231	23.7792	-1.52689	0.00517827	comp20205_c0_seq2	down	2.37	8.2	1.79074	Cleavage	-	-	-
aly-miR396a-3p	up	68.5231	23.7792	-1.52689	0.00517827	comp314085_c0_seq1	-	0.26	0.48	0.884523	Cleavage	-	-	-
aly-miR396a-3p	up	68.5231	23.7792	-1.52689	0.00517827	comp45398_c0_seq2	-	34.96	49.82	0.51102	Cleavage	neutral ceramidase	GO:0016787.hydrolase activity;GO:0006665.sphingolipid metabolic process;GO:0005576.extracellular region;GO:0017040.ceramidase activity;GO:0006629.lipid metabolic process;	ko00600. Sphingolipid metabolism;
aly-miR396a-3p	up	68.5231	23.7792	-1.52689	0.00517827	comp42789_c0_seq2	-	17.59	21.02	0.257007	Cleavage	-	GO:0016787.hydrolase activity;GO:0008152.metabolic process;GO:0003824.catalytic activity;	-
aly-miR396a-3p	up	68.5231	23.7792	-1.52689	0.00517827	comp36146_c0_seq2	-	20.83	13.85	-0.588777	Cleavage	H/ACA ribonucleoprotein complex subunit 1	GO:0030515.snoRNA binding;GO:0005634.nucleus;GO:0003723.RNA binding;GO:0006364.rRNA processing;GO:0003676.nucleic acid binding;GO:0031429.box H/ACA snoRNP complex;GO:0031120.snRNA pseudouridine synthesis;GO:0042254.ribosome biogenesis;GO:0005730.nucleolus;GO:0030529.ribonucleoprotein complex;GO:0009982.pseudouridine synthase activity;	ko03008. Ribosome biogenesis in eukaryotes;
vvi-miR2950-5p	up	163.038	55.4849	-1.55504	1.22871e-05	comp16032_c0_seq1	down	5.04	11.47	1.18637	Cleavage	large subunit ribosomal protein L8e	GO:0005840.ribosome;GO:0003723.RNA binding;GO:0015934.large ribosomal subunit;GO:0030529.ribonucleoprotein complex;GO:0006412.translation;GO:0005622.intracellular;GO:0003735.structural constituent of ribosome;GO:0005737.cytoplasm;	ko03010. Ribosome;
osa-miR160e-5p	up	70.2952	22.7884	-1.62513	0.00300858	comp27457_c0_seq1	down	4.19	11.16	1.41331	Cleavage	-	-	-
osa-miR160e-5p	up	70.2952	22.7884	-1.62513	0.00300858	comp22166_c0_seq1	down	1.57	3.82	1.28281	Cleavage	-	-	-
osa-miR160e-5p	up	70.2952	22.7884	-1.62513	0.00300858	comp38451_c0_seq2	-	3.7	3.74	0.015513	Cleavage	-	GO:0005634.nucleus;GO:0003677.DNA binding;GO:0006355.regulation of transcription. DNA-dependent;GO:0009734.auxin mediated signaling pathway;GO:0009725.response to hormone stimulus;GO:0006351.transcription. DNA-dependent;GO:0046983.protein dimerization activity;	-
osa-miR160e-5p	up	70.2952	22.7884	-1.62513	0.00300858	comp26355_c0_seq3	-	1.76	1.66	-0.0843922	Cleavage	-	-	-
osa-miR160e-5p	up	70.2952	22.7884	-1.62513	0.00300858	comp42044_c0_seq1	-	14.8	11.25	-0.395672	Cleavage	-	GO:0016310.phosphorylation;GO:0004715.non-membrane spanning protein tyrosine kinase activity;GO:0005524.ATP binding;GO:0016301.kinase activity;GO:0004872.receptor activity;GO:0006468.protein phosphorylation;GO:0004674.protein serine/threonine kinase activity;GO:0000166.nucleotide binding;GO:0004672.protein kinase activity;GO:0016740.transferase activity;GO:0016772.transferase activity. transferri…	-
osa-miR160e-5p	up	70.2952	22.7884	-1.62513	0.00300858	comp1291_c0_seq1	-	2.5	1.35	-0.888969	Cleavage	-	-	-
ccl-miR167a	up	31.5049	10.1282	-1.6372	0.0458205	comp256394_c0_seq1	up	1.79	0.16	-3.48382	Translation	-	-	-
ccl-miR167a	up	31.5049	10.1282	-1.6372	0.0458205	comp37547_c0_seq1	-	35.33	25.01	-0.498389	Translation	replication factor C subunit 2/4	GO:0005663.DNA replication factor C complex;GO:0003677.DNA binding;GO:0005524.ATP binding;GO:0006260.DNA replication;GO:0016779.nucleotidyltransferase activity;GO:0003887.DNA-directed DNA polymerase activity;GO:0003689.DNA clamp loader activity;GO:0000166.nucleotide binding;GO:0017111.nucleoside-triphosphatase activity;GO:0016740.transferase activity;	ko03030. DNA replication;ko03420. Nucleotide excision repair;ko03430. Mismatch repair;
ccl-miR167a	up	31.5049	10.1282	-1.6372	0.0458205	comp113659_c0_seq1	down	0.96	2.36	1.29768	Cleavage	-	-	-
ccl-miR167a	up	31.5049	10.1282	-1.6372	0.0458205	comp44313_c0_seq8	-	0.49	0.71	0.535037	Cleavage	-	GO:0008270.zinc ion binding;GO:0055114.oxidation-reduction process;GO:0005488.binding;GO:0003960.NADPH:quinone reductase activity;GO:0016491.oxidoreductase activity;	-
ccl-miR167a	up	31.5049	10.1282	-1.6372	0.0458205	comp32012_c1_seq1	-	13.04	8.47	-0.62251	Cleavage	euchromatic histone-lysine N-methyltransferase	GO:0042393.histone binding;GO:0005634.nucleus;GO:0008168.methyltransferase activity;GO:0005694.chromosome;GO:0034968.histone lysine methylation;GO:0008270.zinc ion binding;GO:0016740.transferase activity;GO:0032259.methylation;GO:0016568.chromatin modification;GO:0018024.histone-lysine N-methyltransferase activity;	ko00310. Lysine degradation;
ghr-miR482a	up	5487.75	1597.17	-1.7807	0	comp46525_c1_seq15	-	1.54	1.66	0.108253	Translation	-	GO:0016787.hydrolase activity;GO:0008152.metabolic process;GO:0004721.phosphoprotein phosphatase activity;GO:0003824.catalytic activity;	-
ghr-miR482a	up	5487.75	1597.17	-1.7807	0	comp34477_c1_seq1	-	16.98	16.13	-0.07409	Translation	-	GO:0005488.binding;	-
ghr-miR482a	up	5487.75	1597.17	-1.7807	0	comp197869_c0_seq1	-	0.87	0.8	-0.121015	Translation	-	-	-
ghr-miR482a	up	5487.75	1597.17	-1.7807	0	comp439597_c0_seq1	up	0.29	0	NA	Cleavage	-	-	-
ghr-miR482a	up	5487.75	1597.17	-1.7807	0	comp38135_c0_seq1	down	13.53	27.6	1.02851	Cleavage	peptidyl-prolyl cis-trans isomerase B (cyclophilin B)	GO:0006457.protein folding;GO:0003755.peptidyl-prolyl cis-trans isomerase activity;GO:0016853.isomerase activity;GO:0000413.protein peptidyl-prolyl isomerization;	-
ghr-miR482a	up	5487.75	1597.17	-1.7807	0	comp43663_c0_seq2	-	1.93	2.13	0.142253	Cleavage	-	-	-
ath-miR168a	up	4357.91	1232.56	-1.82198	0	comp42075_c0_seq1	-	16.95	13.61	-0.316618	Translation	ATP-dependent RNA helicase DDX56/DBP9	GO:0005634.nucleus;GO:0003723.RNA binding;GO:0005524.ATP binding;GO:0004386.helicase activity;GO:0006364.rRNA processing;GO:0008026.ATP-dependent helicase activity;GO:0003676.nucleic acid binding;GO:0042254.ribosome biogenesis;GO:0016787.hydrolase activity;GO:0005730.nucleolus;GO:0000166.nucleotide binding;	-
ath-miR168a	up	4357.91	1232.56	-1.82198	0	comp46753_c1_seq2	-	64.58	75.16	0.218878	Cleavage	eukaryotic translation initiation factor 2C	GO:0006413.translational initiation;GO:0003743.translation initiation factor activity;GO:0003676.nucleic acid binding;	-
ptc-miR167f-3p	up	70.886	19.816	-1.83883	0.00112995	comp33106_c0_seq3	-	2.29	3	0.389615	Translation	-	-	-
ptc-miR167f-3p	up	70.886	19.816	-1.83883	0.00112995	comp156368_c0_seq1	down	1.03	2.38	1.20832	Cleavage	-	-	-
ath-miR164a	up	937.467	261.572	-1.84156	0	comp18892_c0_seq1	-	3.73	5.91	0.663982	Translation	-	GO:0006396.RNA processing;GO:0000166.nucleotide binding;GO:0005622.intracellular;GO:0005488.binding;GO:0003676.nucleic acid binding;	-
ath-miR164a	up	937.467	261.572	-1.84156	0	comp37059_c0_seq5	-	0.7	0.72	0.040642	Translation	-	GO:0009734.auxin mediated signaling pathway;GO:0050236.pyridoxine:NADP 4-dehydrogenase activity;GO:0055114.oxidation-reduction process;GO:0016491.oxidoreductase activity;	-
ath-miR164a	up	937.467	261.572	-1.84156	0	comp44817_c1_seq6	-	10.48	17.45	0.735588	Cleavage	glucose-6-phosphate 1-dehydrogenase	GO:0006006.glucose metabolic process;GO:0055114.oxidation-reduction process;GO:0005488.binding;GO:0004345.glucose-6-phosphate dehydrogenase activity;GO:0050661.NADP binding;GO:0005975.carbohydrate metabolic process;GO:0009536.plastid;GO:0016491.oxidoreductase activity;GO:0009507.chloroplast;	ko00030. Pentose phosphate pathway;ko00480. Glutathione metabolism;
ath-miR164a	up	937.467	261.572	-1.84156	0	comp44949_c0_seq1	-	82.39	105.64	0.358615	Cleavage	heat shock 70kDa protein 4	GO:0032440.2-alkenal reductase [NAD(P)] activity;GO:0045040.protein import into mitochondrial outer membrane;GO:0005634.nucleus;GO:0005524.ATP binding;GO:0006950.response to stress;GO:0005737.cytoplasm;GO:0055114.oxidation-reduction process;GO:0000166.nucleotide binding;GO:0034619.chaperone-mediated protein complex assembly;GO:0016491.oxidoreductase activity;	ko04612. Antigen processing and presentation;
ath-miR164a	up	937.467	261.572	-1.84156	0	comp43462_c0_seq4	-	2.01	2.45	0.285586	Cleavage	-	-	-
ath-miR164a	up	937.467	261.572	-1.84156	0	comp3679_c0_seq1	-	1.82	2.18	0.26039	Cleavage	-	GO:0003677.DNA binding;GO:0006355.regulation of transcription. DNA-dependent;	-
ath-miR164a	up	937.467	261.572	-1.84156	0	comp46508_c0_seq18	-	6.21	5.58	-0.154328	Cleavage	alpha-1.4-galacturonosyltransferase	GO:0016757.transferase activity. transferring glycosyl groups;GO:0016740.transferase activity;	ko00500. Starch and sucrose metabolism;ko00520. Amino sugar and nucleotide sugar metabolism;
ath-miR164a	up	937.467	261.572	-1.84156	0	comp29464_c0_seq1	-	3.9	3.22	-0.276413	Cleavage	molecular chaperone GrpE	GO:0006457.protein folding;GO:0005759.mitochondrial matrix;GO:0016853.isomerase activity;GO:0051087.chaperone binding;GO:0042803.protein homodimerization activity;GO:0005737.cytoplasm;GO:0000774.adenyl-nucleotide exchange factor activity;GO:0005739.mitochondrion;	-
vvi-miR482	up	10785.3	2988.26	-1.85169	0	comp117338_c0_seq1	-	0.79	1.5	0.925038	Translation	-	GO:0016787.hydrolase activity;GO:0005524.ATP binding;GO:0000166.nucleotide binding;GO:0006952.defense response;GO:0004721.phosphoprotein phosphatase activity;GO:0006915.apoptotic process;	-
vvi-miR482	up	10785.3	2988.26	-1.85169	0	comp46525_c1_seq15	-	1.54	1.66	0.108253	Translation	-	GO:0016787.hydrolase activity;GO:0008152.metabolic process;GO:0004721.phosphoprotein phosphatase activity;GO:0003824.catalytic activity;	-
vvi-miR482	up	10785.3	2988.26	-1.85169	0	comp439597_c0_seq1	up	0.29	0	NA	Cleavage	-	-	-
vvi-miR482	up	10785.3	2988.26	-1.85169	0	comp43919_c0_seq3	-	8.09	10.21	0.335771	Cleavage	-	GO:0016901.oxidoreductase activity. acting on the CH-OH group of donors. quinone or similar compound as acceptor;GO:0005975.carbohydrate metabolic process;GO:0048038.quinone binding;GO:0003824.catalytic activity;	-
vvi-miR482	up	10785.3	2988.26	-1.85169	0	comp19216_c0_seq1	-	4.23	5.25	0.31166	Cleavage	-	-	-
vvi-miR482	up	10785.3	2988.26	-1.85169	0	comp43663_c0_seq2	-	1.93	2.13	0.142253	Cleavage	-	-	-
vvi-miR482	up	10785.3	2988.26	-1.85169	0	comp16732_c0_seq1	-	1.07	1.04	-0.0410273	Cleavage	-	-	-
ath-miR396b	up	515.577	137.127	-1.91068	0	comp231082_c0_seq1	down	0.4	1.27	1.66676	Translation	-	-	-
ath-miR396b	up	515.577	137.127	-1.91068	0	comp46993_c0_seq4	-	1.2	1.56	0.378512	Translation	ATP-dependent RNA helicase DDX46/PRP5	GO:0016787.hydrolase activity;GO:0005524.ATP binding;GO:0000166.nucleotide binding;GO:0004386.helicase activity;GO:0008026.ATP-dependent helicase activity;GO:0003676.nucleic acid binding;	ko03040. Spliceosome;
ath-miR396b	up	515.577	137.127	-1.91068	0	comp41039_c0_seq1	-	4.65	5.55	0.255257	Translation	-	-	-
ath-miR396b	up	515.577	137.127	-1.91068	0	comp44417_c0_seq5	-	8.44	8.48	0.00682127	Translation	-	GO:0008168.methyltransferase activity;GO:0032259.methylation;	-
ath-miR396b	up	515.577	137.127	-1.91068	0	comp29854_c0_seq1	-	1.52	1.1	-0.466568	Translation	-	-	-
ath-miR396b	up	515.577	137.127	-1.91068	0	comp21217_c0_seq1	up	14.01	5.36	-1.38615	Cleavage	-	-	-
ath-miR396b	up	515.577	137.127	-1.91068	0	comp308972_c0_seq1	down	0.2	0.9	2.16993	Cleavage	-	-	-
ath-miR396b	up	515.577	137.127	-1.91068	0	comp45628_c0_seq2	-	3.95	5.61	0.506148	Cleavage	-	GO:0000151.ubiquitin ligase complex;GO:0016567.protein ubiquitination;GO:0005488.binding;GO:0016874.ligase activity;GO:0004842.ubiquitin-protein ligase activity;	-
ath-miR396b	up	515.577	137.127	-1.91068	0	comp41571_c0_seq6	-	5.41	6.9	0.350968	Cleavage	-	GO:0005509.calcium ion binding;	-
ath-miR396b	up	515.577	137.127	-1.91068	0	comp40072_c0_seq1	-	28.43	36	0.340583	Cleavage	-	GO:0005634.nucleus;GO:0005524.ATP binding;GO:0006355.regulation of transcription. DNA-dependent;GO:0016818.hydrolase activity. acting on acid anhydrides. in phosphorus-containing anhydrides;	-
ath-miR396b	up	515.577	137.127	-1.91068	0	comp45832_c0_seq1	-	3.84	4.69	0.288482	Cleavage	-	GO:0005840.ribosome;GO:0006412.translation;GO:0005622.intracellular;GO:0003735.structural constituent of ribosome;GO:0005488.binding;	-
ath-miR396b	up	515.577	137.127	-1.91068	0	comp46043_c0_seq3	-	1.55	1.82	0.23167	Cleavage	-	GO:0005524.ATP binding;GO:0005529.carbohydrate binding;GO:0006468.protein phosphorylation;GO:0004674.protein serine/threonine kinase activity;GO:0004672.protein kinase activity;GO:0000166.nucleotide binding;GO:0048544.recognition of pollen;GO:0016772.transferase activity. transferring phosphorus-containing groups;	-
ath-miR396b	up	515.577	137.127	-1.91068	0	comp42872_c0_seq1	-	22.8	26.09	0.194463	Cleavage	SWI/SNF-related matrix-associated actin-dependent regulator of chromatin subfamily A member 2/4	GO:0003677.DNA binding;GO:0005524.ATP binding;GO:0004386.helicase activity;GO:0003676.nucleic acid binding;	-
ath-miR396b	up	515.577	137.127	-1.91068	0	comp36273_c0_seq2	-	26.17	29.65	0.180118	Cleavage	-	GO:0005634.nucleus;GO:0005524.ATP binding;GO:0006355.regulation of transcription. DNA-dependent;GO:0016818.hydrolase activity. acting on acid anhydrides. in phosphorus-containing anhydrides;	-
ath-miR396b	up	515.577	137.127	-1.91068	0	comp272010_c0_seq1	-	0.75	0.69	-0.120294	Cleavage	-	-	-
mdm-miR167h	up	282.756	71.5579	-1.98238	7.55418e-12	comp256394_c0_seq1	up	1.79	0.16	-3.48382	Translation	-	-	-
mdm-miR167h	up	282.756	71.5579	-1.98238	7.55418e-12	comp37547_c0_seq1	-	35.33	25.01	-0.498389	Translation	replication factor C subunit 2/4	GO:0005663.DNA replication factor C complex;GO:0003677.DNA binding;GO:0005524.ATP binding;GO:0006260.DNA replication;GO:0016779.nucleotidyltransferase activity;GO:0003887.DNA-directed DNA polymerase activity;GO:0003689.DNA clamp loader activity;GO:0000166.nucleotide binding;GO:0017111.nucleoside-triphosphatase activity;GO:0016740.transferase activity;	ko03030. DNA replication;ko03420. Nucleotide excision repair;ko03430. Mismatch repair;
mdm-miR167h	up	282.756	71.5579	-1.98238	7.55418e-12	comp44313_c0_seq8	-	0.49	0.71	0.535037	Cleavage	-	GO:0008270.zinc ion binding;GO:0055114.oxidation-reduction process;GO:0005488.binding;GO:0003960.NADPH:quinone reductase activity;GO:0016491.oxidoreductase activity;	-
mdm-miR167h	up	282.756	71.5579	-1.98238	7.55418e-12	comp32012_c1_seq1	-	13.04	8.47	-0.62251	Cleavage	euchromatic histone-lysine N-methyltransferase	GO:0042393.histone binding;GO:0005634.nucleus;GO:0008168.methyltransferase activity;GO:0005694.chromosome;GO:0034968.histone lysine methylation;GO:0008270.zinc ion binding;GO:0016740.transferase activity;GO:0032259.methylation;GO:0016568.chromatin modification;GO:0018024.histone-lysine N-methyltransferase activity;	ko00310. Lysine degradation;
ghr-miR2948-5p	up	1984.81	499.364	-1.99084	0	comp24776_c0_seq2	-	1.5	2.29	0.610385	Cleavage	-	-	-
ghr-miR2948-5p	up	1984.81	499.364	-1.99084	0	comp34558_c0_seq1	-	10.56	13.81	0.387103	Cleavage	-	-	-
ghr-miR2948-5p	up	1984.81	499.364	-1.99084	0	comp35651_c0_seq2	-	11.13	9.27	-0.263812	Cleavage	-	GO:0003677.DNA binding;GO:0003697.single-stranded DNA binding;GO:0006260.DNA replication;	-
ghr-miR2948-5p	up	1984.81	499.364	-1.99084	0	comp13519_c0_seq1	-	4.48	3.4	-0.397964	Cleavage	-	-	-
ghr-miR2948-5p	up	1984.81	499.364	-1.99084	0	comp26366_c0_seq2	-	23.39	15.99	-0.548722	Cleavage	-	-	-
ghr-miR2948-5p	up	1984.81	499.364	-1.99084	0	comp36257_c0_seq5	-	2.28	1.23	-0.890376	Cleavage	-	-	-
vvi-miR394a	up	1309.03	328.946	-1.99257	0	comp46188_c0_seq2	-	30.83	39.9	0.372054	Cleavage	-	GO:0008168.methyltransferase activity;GO:0032259.methylation;	-
ath-miR394a	up	1387	340.836	-2.02482	0	comp46188_c0_seq2	-	30.83	39.9	0.372054	Cleavage	-	GO:0008168.methyltransferase activity;GO:0032259.methylation;	-
cme-miR399d	up	603.476	146.639	-2.04103	0	comp35913_c0_seq2	-	4.6	4.1	-0.16601	Translation	-	GO:0005488.binding;	-
cme-miR399d	up	603.476	146.639	-2.04103	0	comp5311_c0_seq1	-	1.79	2.05	0.195664	Cleavage	-	-	-
cme-miR399d	up	603.476	146.639	-2.04103	0	comp44870_c0_seq1	-	7.23	6.95	-0.0569827	Cleavage	ubiquitin-conjugating enzyme E2 O	GO:0016567.protein ubiquitination;GO:0016881.acid-amino acid ligase activity;GO:0016874.ligase activity;GO:0004842.ubiquitin-protein ligase activity;	ko04120. Ubiquitin mediated proteolysis;
cme-miR399d	up	603.476	146.639	-2.04103	0	comp42783_c0_seq2	-	7.79	6.86	-0.183415	Cleavage	-	GO:0016310.phosphorylation;GO:0004715.non-membrane spanning protein tyrosine kinase activity;GO:0005524.ATP binding;GO:0016301.kinase activity;GO:0006468.protein phosphorylation;GO:0004674.protein serine/threonine kinase activity;GO:0004672.protein kinase activity;GO:0016740.transferase activity;GO:0009966.regulation of signal transduction;GO:0016772.transferase activity. transferring phosphorus-…	-
gma-miR396b-3p	up	50.8016	11.8896	-2.09517	0.00261477	comp314656_c0_seq1	-	0.97	0.89	-0.124179	Translation	-	-	-
gma-miR396b-3p	up	50.8016	11.8896	-2.09517	0.00261477	comp45487_c0_seq1	-	2.99	2.57	-0.218377	Translation	-	GO:0016020.membrane;GO:0005783.endoplasmic reticulum;GO:0005524.ATP binding;GO:0005506.iron ion binding;GO:0055114.oxidation-reduction process;GO:0016705.oxidoreductase activity. acting on paired donors. with incorporation or reduction of molecular oxygen;GO:0016787.hydrolase activity;GO:0000166.nucleotide binding;GO:0016021.integral to membrane;GO:0008568.microtubule-severing ATPase activity;GO:…	-
gma-miR396b-3p	up	50.8016	11.8896	-2.09517	0.00261477	comp314085_c0_seq1	-	0.26	0.48	0.884523	Cleavage	-	-	-
gma-miR396b-3p	up	50.8016	11.8896	-2.09517	0.00261477	comp20775_c0_seq1	-	9.36	10.21	0.125402	Cleavage	-	GO:0016787.hydrolase activity;	-
gma-miR396b-3p	up	50.8016	11.8896	-2.09517	0.00261477	comp42638_c0_seq1	-	14.03	12.93	-0.117793	Cleavage	-	GO:0016874.ligase activity;	-
gma-miR396b-3p	up	50.8016	11.8896	-2.09517	0.00261477	comp38071_c0_seq7	-	3.14	2.7	-0.217805	Cleavage	peptidyl-tRNA hydrolase. PTH1 family	GO:0006397.mRNA processing;GO:0005737.cytoplasm;GO:0004045.aminoacyl-tRNA hydrolase activity;GO:0016787.hydrolase activity;GO:0030529.ribonucleoprotein complex;GO:0006412.translation;GO:0008380.RNA splicing;GO:0009536.plastid;GO:0009570.chloroplast stroma;GO:0009507.chloroplast;	-
osa-miR171b	up	4543.79	1058.18	-2.10232	0	comp23723_c0_seq1	down	0.63	1.66	1.39776	Translation	-	-	-
osa-miR171b	up	4543.79	1058.18	-2.10232	0	comp146320_c0_seq1	-	1.98	1.92	-0.0443941	Translation	-	GO:0010044.response to aluminum ion;	-
osa-miR171b	up	4543.79	1058.18	-2.10232	0	comp31467_c0_seq1	-	43.24	26.7	-0.695527	Translation	U4/U6 small nuclear ribonucleoprotein SNU13	GO:0006397.mRNA processing;GO:0005634.nucleus;GO:0042254.ribosome biogenesis;GO:0003723.RNA binding;GO:0005681.spliceosomal complex;GO:0005730.nucleolus;GO:0030529.ribonucleoprotein complex;GO:0008380.RNA splicing;	ko03008. Ribosome biogenesis in eukaryotes;ko03040. Spliceosome;
osa-miR171b	up	4543.79	1058.18	-2.10232	0	comp442982_c0_seq1	down	0	1.1	NA	Cleavage	-	-	-
osa-miR171b	up	4543.79	1058.18	-2.10232	0	comp30533_c0_seq1	-	7.15	10.39	0.539181	Cleavage	-	GO:0016020.membrane;GO:0006810.transport;GO:0055085.transmembrane transport;GO:0005215.transporter activity;	-
osa-miR171b	up	4543.79	1058.18	-2.10232	0	comp41427_c0_seq4	-	5.3	5.08	-0.0611639	Cleavage	-	GO:0006355.regulation of transcription. DNA-dependent;GO:0006351.transcription. DNA-dependent;	-
ath-miR399b	up	475.881	107.007	-2.1529	0	comp35913_c0_seq2	-	4.6	4.1	-0.16601	Translation	-	GO:0005488.binding;	-
ath-miR399b	up	475.881	107.007	-2.1529	0	comp5311_c0_seq1	-	1.79	2.05	0.195664	Cleavage	-	-	-
ath-miR399b	up	475.881	107.007	-2.1529	0	comp44870_c0_seq1	-	7.23	6.95	-0.0569827	Cleavage	ubiquitin-conjugating enzyme E2 O	GO:0016567.protein ubiquitination;GO:0016881.acid-amino acid ligase activity;GO:0016874.ligase activity;GO:0004842.ubiquitin-protein ligase activity;	ko04120. Ubiquitin mediated proteolysis;
ath-miR399b	up	475.881	107.007	-2.1529	0	comp42783_c0_seq2	-	7.79	6.86	-0.183415	Cleavage	-	GO:0016310.phosphorylation;GO:0004715.non-membrane spanning protein tyrosine kinase activity;GO:0005524.ATP binding;GO:0016301.kinase activity;GO:0006468.protein phosphorylation;GO:0004674.protein serine/threonine kinase activity;GO:0004672.protein kinase activity;GO:0016740.transferase activity;GO:0009966.regulation of signal transduction;GO:0016772.transferase activity. transferring phosphorus-…	-
csi-miR160	up	30.7172	6.60534	-2.21734	0.0152527	comp40593_c1_seq1	-	8.63	10.97	0.346131	Translation	-	GO:0016787.hydrolase activity;	-
csi-miR160	up	30.7172	6.60534	-2.21734	0.0152527	comp27457_c0_seq1	down	4.19	11.16	1.41331	Cleavage	-	-	-
csi-miR160	up	30.7172	6.60534	-2.21734	0.0152527	comp38451_c0_seq2	-	3.7	3.74	0.015513	Cleavage	-	GO:0005634.nucleus;GO:0003677.DNA binding;GO:0006355.regulation of transcription. DNA-dependent;GO:0009734.auxin mediated signaling pathway;GO:0009725.response to hormone stimulus;GO:0006351.transcription. DNA-dependent;GO:0046983.protein dimerization activity;	-
csi-miR160	up	30.7172	6.60534	-2.21734	0.0152527	comp26355_c0_seq3	-	1.76	1.66	-0.0843922	Cleavage	-	-	-
csi-miR160	up	30.7172	6.60534	-2.21734	0.0152527	comp1291_c0_seq1	-	2.5	1.35	-0.888969	Cleavage	-	-	-
ath-miR160a	up	846.496	174.051	-2.282	0	comp27457_c0_seq1	down	4.19	11.16	1.41331	Cleavage	-	-	-
ath-miR160a	up	846.496	174.051	-2.282	0	comp22166_c0_seq1	down	1.57	3.82	1.28281	Cleavage	-	-	-
ath-miR160a	up	846.496	174.051	-2.282	0	comp38451_c0_seq2	-	3.7	3.74	0.015513	Cleavage	-	GO:0005634.nucleus;GO:0003677.DNA binding;GO:0006355.regulation of transcription. DNA-dependent;GO:0009734.auxin mediated signaling pathway;GO:0009725.response to hormone stimulus;GO:0006351.transcription. DNA-dependent;GO:0046983.protein dimerization activity;	-
ath-miR160a	up	846.496	174.051	-2.282	0	comp26355_c0_seq3	-	1.76	1.66	-0.0843922	Cleavage	-	-	-
ath-miR160a	up	846.496	174.051	-2.282	0	comp42044_c0_seq1	-	14.8	11.25	-0.395672	Cleavage	-	GO:0016310.phosphorylation;GO:0004715.non-membrane spanning protein tyrosine kinase activity;GO:0005524.ATP binding;GO:0016301.kinase activity;GO:0004872.receptor activity;GO:0006468.protein phosphorylation;GO:0004674.protein serine/threonine kinase activity;GO:0000166.nucleotide binding;GO:0004672.protein kinase activity;GO:0016740.transferase activity;GO:0016772.transferase activity. transferri…	-
ath-miR160a	up	846.496	174.051	-2.282	0	comp1291_c0_seq1	-	2.5	1.35	-0.888969	Cleavage	-	-	-
aau-miR160	up	846.496	174.051	-2.282	0	comp42759_c0_seq2	-	2.29	3.68	0.684358	Cleavage	-	GO:0005634.nucleus;GO:0003677.DNA binding;GO:0006355.regulation of transcription. DNA-dependent;GO:0009734.auxin mediated signaling pathway;GO:0009725.response to hormone stimulus;GO:0006351.transcription. DNA-dependent;GO:0046983.protein dimerization activity;	-
gma-miR160b	up	112.827	22.7884	-2.30774	1.87776e-06	comp27457_c0_seq1	down	4.19	11.16	1.41331	Cleavage	-	-	-
gma-miR160b	up	112.827	22.7884	-2.30774	1.87776e-06	comp22166_c0_seq1	down	1.57	3.82	1.28281	Cleavage	-	-	-
gma-miR160b	up	112.827	22.7884	-2.30774	1.87776e-06	comp38451_c0_seq2	-	3.7	3.74	0.015513	Cleavage	-	GO:0005634.nucleus;GO:0003677.DNA binding;GO:0006355.regulation of transcription. DNA-dependent;GO:0009734.auxin mediated signaling pathway;GO:0009725.response to hormone stimulus;GO:0006351.transcription. DNA-dependent;GO:0046983.protein dimerization activity;	-
gma-miR160b	up	112.827	22.7884	-2.30774	1.87776e-06	comp26355_c0_seq3	-	1.76	1.66	-0.0843922	Cleavage	-	-	-
gma-miR160b	up	112.827	22.7884	-2.30774	1.87776e-06	comp42044_c0_seq1	-	14.8	11.25	-0.395672	Cleavage	-	GO:0016310.phosphorylation;GO:0004715.non-membrane spanning protein tyrosine kinase activity;GO:0005524.ATP binding;GO:0016301.kinase activity;GO:0004872.receptor activity;GO:0006468.protein phosphorylation;GO:0004674.protein serine/threonine kinase activity;GO:0000166.nucleotide binding;GO:0004672.protein kinase activity;GO:0016740.transferase activity;GO:0016772.transferase activity. transferri…	-
gma-miR160b	up	112.827	22.7884	-2.30774	1.87776e-06	comp1291_c0_seq1	-	2.5	1.35	-0.888969	Cleavage	-	-	-
ath-miR162a	up	1830.83	364.615	-2.32805	0	comp47044_c0_seq3	-	6.63	10.74	0.695913	Translation	E3 ubiquitin-protein ligase UBR4	GO:0016567.protein ubiquitination;GO:0008270.zinc ion binding;GO:0005488.binding;GO:0004842.ubiquitin-protein ligase activity;GO:0016874.ligase activity;	-
ath-miR162a	up	1830.83	364.615	-2.32805	0	comp37685_c0_seq2	-	20.03	19.68	-0.0254322	Cleavage	-	GO:0016020.membrane;GO:0006810.transport;GO:0005783.endoplasmic reticulum;GO:0033116.endoplasmic reticulum-Golgi intermediate compartment membrane;GO:0016192.vesicle-mediated transport;GO:0005794.Golgi apparatus;GO:0016021.integral to membrane;GO:0005789.endoplasmic reticulum membrane;	-
ptc-miR530a	up	141.772	27.7424	-2.35341	6.43738e-08	comp46479_c0_seq28	-	2.57	2.89	0.169301	Translation	-	GO:0016021.integral to membrane;	-
ptc-miR530a	up	141.772	27.7424	-2.35341	6.43738e-08	comp40273_c0_seq2	-	40.23	48.58	0.272091	Cleavage	brassinosteroid resistant 1/2	-	ko04075. Plant hormone signal transduction;
ptc-miR530a	up	141.772	27.7424	-2.35341	6.43738e-08	comp45275_c0_seq2	-	12.7	14.38	0.179235	Cleavage	hypothetical protein	GO:0008152.metabolic process;GO:0003824.catalytic activity;	-
ptc-miR530a	up	141.772	27.7424	-2.35341	6.43738e-08	comp42345_c0_seq4	-	1.61	1.71	0.0869356	Cleavage	aprataxin	GO:0005634.nucleus;GO:0008152.metabolic process;GO:0006355.regulation of transcription. DNA-dependent;GO:0003824.catalytic activity;	-
ptc-miR530a	up	141.772	27.7424	-2.35341	6.43738e-08	comp42748_c0_seq2	-	5.59	5.93	0.0851838	Cleavage	-	GO:0016740.transferase activity;GO:0005488.binding;	-
ptc-miR530a	up	141.772	27.7424	-2.35341	6.43738e-08	comp46685_c0_seq6	-	3.92	3.79	-0.0486558	Cleavage	endoribonuclease Dicer	GO:0006396.RNA processing;GO:0003723.RNA binding;GO:0005524.ATP binding;GO:0004525.ribonuclease III activity;GO:0005622.intracellular;GO:0004386.helicase activity;GO:0003725.double-stranded RNA binding;GO:0008026.ATP-dependent helicase activity;GO:0003676.nucleic acid binding;GO:0016891.endoribonuclease activity. producing 5'-phosphomonoesters;GO:0016787.hydrolase activity;	-
ghr-miR2949a-5p	up	3331.64	529.088	-2.65465	0	comp38415_c0_seq2	-	3.58	3.54	-0.0162102	Cleavage	-	-	-
ghr-miR2949a-5p	up	3331.64	529.088	-2.65465	0	comp34749_c0_seq1	-	13.63	10.63	-0.358644	Cleavage	-	GO:0016020.membrane;GO:0031965.nuclear membrane;GO:0005634.nucleus;GO:0016021.integral to membrane;	-
osa-miR160f-5p	up	248.101	35.6689	-2.79819	3.33067e-15	comp27457_c0_seq1	down	4.19	11.16	1.41331	Cleavage	-	-	-
osa-miR160f-5p	up	248.101	35.6689	-2.79819	3.33067e-15	comp22166_c0_seq1	down	1.57	3.82	1.28281	Cleavage	-	-	-
osa-miR160f-5p	up	248.101	35.6689	-2.79819	3.33067e-15	comp38451_c0_seq2	-	3.7	3.74	0.015513	Cleavage	-	GO:0005634.nucleus;GO:0003677.DNA binding;GO:0006355.regulation of transcription. DNA-dependent;GO:0009734.auxin mediated signaling pathway;GO:0009725.response to hormone stimulus;GO:0006351.transcription. DNA-dependent;GO:0046983.protein dimerization activity;	-
osa-miR160f-5p	up	248.101	35.6689	-2.79819	3.33067e-15	comp26355_c0_seq3	-	1.76	1.66	-0.0843922	Cleavage	-	-	-
osa-miR160f-5p	up	248.101	35.6689	-2.79819	3.33067e-15	comp1291_c0_seq1	-	2.5	1.35	-0.888969	Cleavage	-	-	-
vvi-miR160a	up	250.464	35.6689	-2.81186	2.10942e-15	comp27457_c0_seq1	down	4.19	11.16	1.41331	Cleavage	-	-	-
vvi-miR160a	up	250.464	35.6689	-2.81186	2.10942e-15	comp22166_c0_seq1	down	1.57	3.82	1.28281	Cleavage	-	-	-
vvi-miR160a	up	250.464	35.6689	-2.81186	2.10942e-15	comp38451_c0_seq2	-	3.7	3.74	0.015513	Cleavage	-	GO:0005634.nucleus;GO:0003677.DNA binding;GO:0006355.regulation of transcription. DNA-dependent;GO:0009734.auxin mediated signaling pathway;GO:0009725.response to hormone stimulus;GO:0006351.transcription. DNA-dependent;GO:0046983.protein dimerization activity;	-
vvi-miR160a	up	250.464	35.6689	-2.81186	2.10942e-15	comp26355_c0_seq3	-	1.76	1.66	-0.0843922	Cleavage	-	-	-
vvi-miR160a	up	250.464	35.6689	-2.81186	2.10942e-15	comp1291_c0_seq1	-	2.5	1.35	-0.888969	Cleavage	-	-	-
aau-miR168	up	61.4345	7.92641	-2.95431	5.65289e-05	comp30575_c0_seq1	-	1.68	1.3	-0.36995	Translation	-	-	-
aau-miR168	up	61.4345	7.92641	-2.95431	5.65289e-05	comp41644_c0_seq1	-	5.41	6.03	0.156529	Cleavage	-	GO:0008270.zinc ion binding;GO:0005622.intracellular;	-
ath-miR403	up	311.898	39.6321	-2.97634	0	comp45738_c0_seq1	-	13.98	14.79	0.0812577	Cleavage	eukaryotic translation initiation factor 2C	GO:0003676.nucleic acid binding;	-
nta-miR477a	up	106.329	11.8896	-3.16076	4.56032e-08	comp38465_c0_seq1	-	29.8	52.47	0.81618	Translation	-	GO:0033788.leucoanthocyanidin reductase activity;GO:0047526.2'-hydroxyisoflavone reductase activity;GO:0005737.cytoplasm;GO:0055114.oxidation-reduction process;GO:0005488.binding;GO:0016491.oxidoreductase activity;	ko00351. DDT degradation;ko00361. Chlorocyclohexane and chlorobenzene degradation;ko00624. Polycyclic aromatic hydrocarbon degradation;ko00640. Propanoate metabolism;
nta-miR477a	up	106.329	11.8896	-3.16076	4.56032e-08	comp42745_c0_seq4	-	0.98	0.77	-0.347923	Translation	-	-	-
nta-miR477a	up	106.329	11.8896	-3.16076	4.56032e-08	comp31218_c0_seq2	-	0.55	0.83	0.59368	Cleavage	-	-	-
nta-miR477a	up	106.329	11.8896	-3.16076	4.56032e-08	comp45238_c0_seq2	-	12.42	13.39	0.108491	Cleavage	-	GO:0008168.methyltransferase activity;GO:0032259.methylation;	-
gma-miR172k	up	143.19	15.8528	-3.17512	2.04431e-10	comp6235_c0_seq1	down	0.52	1.63	1.64829	Translation	-	GO:0007165.signal transduction;GO:0009416.response to light stimulus;GO:0004871.signal transducer activity;	-
gma-miR172k	up	143.19	15.8528	-3.17512	2.04431e-10	comp31667_c0_seq3	-	1.35	0.99	-0.447459	Translation	-	GO:0044237.cellular metabolic process;	-
gma-miR172k	up	143.19	15.8528	-3.17512	2.04431e-10	comp7658_c0_seq1	down	0.61	1.97	1.69131	Cleavage	-	-	-
gma-miR172k	up	143.19	15.8528	-3.17512	2.04431e-10	comp45321_c0_seq12	-	2.95	3.77	0.35385	Cleavage	AP2-like factor. euAP2 lineage	GO:0032440.2-alkenal reductase [NAD(P)] activity;GO:0005634.nucleus;GO:0003677.DNA binding;GO:0006355.regulation of transcription. DNA-dependent;GO:0006351.transcription. DNA-dependent;GO:0055114.oxidation-reduction process;GO:0003700.sequence-specific DNA binding transcription factor activity;GO:0016491.oxidoreductase activity;	-
gma-miR172k	up	143.19	15.8528	-3.17512	2.04431e-10	comp39936_c0_seq2	-	12.78	15.38	0.267168	Cleavage	cytochrome P450. family 97. subfamily A (beta-ring hydroxylase)	GO:0016020.membrane;GO:0009055.electron carrier activity;GO:0020037.heme binding;GO:0005506.iron ion binding;GO:0055114.oxidation-reduction process;GO:0016705.oxidoreductase activity. acting on paired donors. with incorporation or reduction of molecular oxygen;GO:0046872.metal ion binding;GO:0070330.aromatase activity;GO:0009536.plastid;GO:0004497.monooxygenase activity;GO:0031969.chloroplast mem…	ko00906. Carotenoid biosynthesis;
gma-miR172k	up	143.19	15.8528	-3.17512	2.04431e-10	comp40989_c0_seq4	-	3.35	3.63	0.115808	Cleavage	AP2-like factor. euAP2 lineage	GO:0005634.nucleus;GO:0003677.DNA binding;GO:0006355.regulation of transcription. DNA-dependent;GO:0006351.transcription. DNA-dependent;GO:0003700.sequence-specific DNA binding transcription factor activity;	-
gma-miR172k	up	143.19	15.8528	-3.17512	2.04431e-10	comp44002_c0_seq3	-	2.74	2.65	-0.0481835	Cleavage	AP2-like factor. euAP2 lineage	GO:0005634.nucleus;GO:0003677.DNA binding;GO:0006355.regulation of transcription. DNA-dependent;GO:0006351.transcription. DNA-dependent;GO:0003700.sequence-specific DNA binding transcription factor activity;	-
gma-miR172k	up	143.19	15.8528	-3.17512	2.04431e-10	comp30804_c0_seq1	-	2.07	1.87	-0.146592	Cleavage	-	GO:0005488.binding;	-
gma-miR172k	up	143.19	15.8528	-3.17512	2.04431e-10	comp37715_c0_seq2	-	6.76	5.29	-0.353756	Cleavage	AP2-like factor. euAP2 lineage	GO:0032440.2-alkenal reductase [NAD(P)] activity;GO:0005634.nucleus;GO:0003677.DNA binding;GO:0006355.regulation of transcription. DNA-dependent;GO:0006351.transcription. DNA-dependent;GO:0055114.oxidation-reduction process;GO:0003700.sequence-specific DNA binding transcription factor activity;GO:0016491.oxidoreductase activity;	-
gma-miR172k	up	143.19	15.8528	-3.17512	2.04431e-10	comp32995_c0_seq2	-	6.86	4.16	-0.721625	Cleavage	-	GO:0032440.2-alkenal reductase [NAD(P)] activity;GO:0005634.nucleus;GO:0003677.DNA binding;GO:0006355.regulation of transcription. DNA-dependent;GO:0006351.transcription. DNA-dependent;GO:0055114.oxidation-reduction process;GO:0003700.sequence-specific DNA binding transcription factor activity;GO:0016491.oxidoreductase activity;	-
ath-miR399d	up	326.075	35.6689	-3.19247	0	comp5311_c0_seq1	-	1.79	2.05	0.195664	Cleavage	-	-	-
ath-miR399d	up	326.075	35.6689	-3.19247	0	comp44870_c0_seq1	-	7.23	6.95	-0.0569827	Cleavage	ubiquitin-conjugating enzyme E2 O	GO:0016567.protein ubiquitination;GO:0016881.acid-amino acid ligase activity;GO:0016874.ligase activity;GO:0004842.ubiquitin-protein ligase activity;	ko04120. Ubiquitin mediated proteolysis;
ath-miR399d	up	326.075	35.6689	-3.19247	0	comp211463_c0_seq1	-	0.49	0.45	-0.122857	Cleavage	-	-	-
ptc-miR2111a	up	37.8058	3.96321	-3.25387	0.000959386	comp338412_c0_seq1	up	0.94	0	NA	Translation	-	GO:0015074.DNA integration;GO:0003677.DNA binding;GO:0008270.zinc ion binding;GO:0003676.nucleic acid binding;	-
ptc-miR2111a	up	37.8058	3.96321	-3.25387	0.000959386	comp1410_c0_seq1	up	2.61	0.4	-2.70598	Translation	-	-	-
ptc-miR2111a	up	37.8058	3.96321	-3.25387	0.000959386	comp46868_c0_seq5	-	3.7	4.91	0.408198	Translation	-	-	-
ptc-miR2111a	up	37.8058	3.96321	-3.25387	0.000959386	comp2248_c0_seq1	-	1.44	0.9	-0.678072	Translation	-	-	-
ptc-miR2111a	up	37.8058	3.96321	-3.25387	0.000959386	comp191978_c0_seq1	down	0.64	1.48	1.20945	Cleavage	-	GO:0003677.DNA binding;GO:0006355.regulation of transcription. DNA-dependent;	-
ptc-miR2111a	up	37.8058	3.96321	-3.25387	0.000959386	comp25758_c0_seq1	-	3.4	4.9	0.527247	Cleavage	-	GO:0016874.ligase activity;	-
ptc-miR2111a	up	37.8058	3.96321	-3.25387	0.000959386	comp126517_c0_seq1	-	1.05	1.2	0.192645	Cleavage	-	GO:0016874.ligase activity;	-
ptc-miR2111a	up	37.8058	3.96321	-3.25387	0.000959386	comp37594_c0_seq3	-	30.4	27.52	-0.143591	Cleavage	EREBP-like factor	GO:0005634.nucleus;GO:0003677.DNA binding;GO:0006355.regulation of transcription. DNA-dependent;GO:0006351.transcription. DNA-dependent;GO:0003700.sequence-specific DNA binding transcription factor activity;	-
ptc-miR2111a	up	37.8058	3.96321	-3.25387	0.000959386	comp38417_c0_seq4	-	4.2	3.54	-0.24664	Cleavage	auxin efflux carrier family	GO:0055085.transmembrane transport;GO:0016021.integral to membrane;	-
ptc-miR2111a	up	37.8058	3.96321	-3.25387	0.000959386	comp43497_c0_seq5	-	23.55	13.25	-0.829735	Cleavage	-	GO:0016310.phosphorylation;GO:0005524.ATP binding;GO:0016301.kinase activity;GO:0004672.protein kinase activity;GO:0006468.protein phosphorylation;GO:0016772.transferase activity. transferring phosphorus-containing groups;	-
tcc-miR399e	up	1572.49	150.602	-3.38424	0	comp5311_c0_seq1	-	1.79	2.05	0.195664	Cleavage	-	-	-
tcc-miR399e	up	1572.49	150.602	-3.38424	0	comp44870_c0_seq1	-	7.23	6.95	-0.0569827	Cleavage	ubiquitin-conjugating enzyme E2 O	GO:0016567.protein ubiquitination;GO:0016881.acid-amino acid ligase activity;GO:0016874.ligase activity;GO:0004842.ubiquitin-protein ligase activity;	ko04120. Ubiquitin mediated proteolysis;
tcc-miR399e	up	1572.49	150.602	-3.38424	0	comp32726_c0_seq1	-	22.81	17.75	-0.361847	Cleavage	-	GO:0006457.protein folding;GO:0051082.unfolded protein binding;GO:0031072.heat shock protein binding;	-
gma-miR396e	up	1704.1	131.182	-3.69937	0	comp231082_c0_seq1	down	0.4	1.27	1.66676	Translation	-	-	-
gma-miR396e	up	1704.1	131.182	-3.69937	0	comp44417_c0_seq5	-	8.44	8.48	0.00682127	Translation	-	GO:0008168.methyltransferase activity;GO:0032259.methylation;	-
gma-miR396e	up	1704.1	131.182	-3.69937	0	comp21217_c0_seq1	up	14.01	5.36	-1.38615	Cleavage	-	-	-
gma-miR396e	up	1704.1	131.182	-3.69937	0	comp308972_c0_seq1	down	0.2	0.9	2.16993	Cleavage	-	-	-
gma-miR396e	up	1704.1	131.182	-3.69937	0	comp41571_c0_seq6	-	5.41	6.9	0.350968	Cleavage	-	GO:0005509.calcium ion binding;	-
gma-miR396e	up	1704.1	131.182	-3.69937	0	comp40072_c0_seq1	-	28.43	36	0.340583	Cleavage	-	GO:0005634.nucleus;GO:0005524.ATP binding;GO:0006355.regulation of transcription. DNA-dependent;GO:0016818.hydrolase activity. acting on acid anhydrides. in phosphorus-containing anhydrides;	-
gma-miR396e	up	1704.1	131.182	-3.69937	0	comp46043_c0_seq3	-	1.55	1.82	0.23167	Cleavage	-	GO:0005524.ATP binding;GO:0005529.carbohydrate binding;GO:0006468.protein phosphorylation;GO:0004674.protein serine/threonine kinase activity;GO:0004672.protein kinase activity;GO:0000166.nucleotide binding;GO:0048544.recognition of pollen;GO:0016772.transferase activity. transferring phosphorus-containing groups;	-
gma-miR396e	up	1704.1	131.182	-3.69937	0	comp42872_c0_seq1	-	22.8	26.09	0.194463	Cleavage	SWI/SNF-related matrix-associated actin-dependent regulator of chromatin subfamily A member 2/4	GO:0003677.DNA binding;GO:0005524.ATP binding;GO:0004386.helicase activity;GO:0003676.nucleic acid binding;	-
gma-miR396e	up	1704.1	131.182	-3.69937	0	comp36273_c0_seq2	-	26.17	29.65	0.180118	Cleavage	-	GO:0005634.nucleus;GO:0005524.ATP binding;GO:0006355.regulation of transcription. DNA-dependent;GO:0016818.hydrolase activity. acting on acid anhydrides. in phosphorus-containing anhydrides;	-
gma-miR396e	up	1704.1	131.182	-3.69937	0	comp272010_c0_seq1	-	0.75	0.69	-0.120294	Cleavage	-	-	-
ath-miR172c	up	25.9915	1.9816	-3.7133	0.00391548	comp400392_c0_seq1	down	0	1.03	NA	Translation	-	-	-
ath-miR172c	up	25.9915	1.9816	-3.7133	0.00391548	comp314879_c0_seq1	up	1.22	0.45	-1.43888	Cleavage	-	-	-
ath-miR172c	up	25.9915	1.9816	-3.7133	0.00391548	comp45321_c0_seq12	-	2.95	3.77	0.35385	Cleavage	AP2-like factor. euAP2 lineage	GO:0032440.2-alkenal reductase [NAD(P)] activity;GO:0005634.nucleus;GO:0003677.DNA binding;GO:0006355.regulation of transcription. DNA-dependent;GO:0006351.transcription. DNA-dependent;GO:0055114.oxidation-reduction process;GO:0003700.sequence-specific DNA binding transcription factor activity;GO:0016491.oxidoreductase activity;	-
ath-miR172c	up	25.9915	1.9816	-3.7133	0.00391548	comp40989_c0_seq4	-	3.35	3.63	0.115808	Cleavage	AP2-like factor. euAP2 lineage	GO:0005634.nucleus;GO:0003677.DNA binding;GO:0006355.regulation of transcription. DNA-dependent;GO:0006351.transcription. DNA-dependent;GO:0003700.sequence-specific DNA binding transcription factor activity;	-
ath-miR172c	up	25.9915	1.9816	-3.7133	0.00391548	comp42013_c0_seq1	-	4.95	5.19	0.068306	Cleavage	-	GO:0016787.hydrolase activity;GO:0008233.peptidase activity;GO:0006508.proteolysis;GO:0005576.extracellular region;GO:0004190.aspartic-type endopeptidase activity;	-
ath-miR172c	up	25.9915	1.9816	-3.7133	0.00391548	comp44002_c0_seq3	-	2.74	2.65	-0.0481835	Cleavage	AP2-like factor. euAP2 lineage	GO:0005634.nucleus;GO:0003677.DNA binding;GO:0006355.regulation of transcription. DNA-dependent;GO:0006351.transcription. DNA-dependent;GO:0003700.sequence-specific DNA binding transcription factor activity;	-
ath-miR172c	up	25.9915	1.9816	-3.7133	0.00391548	comp36790_c0_seq1	-	19.18	17.61	-0.123208	Cleavage	-	GO:0016787.hydrolase activity;GO:0047372.acylglycerol lipase activity;	-
ath-miR172c	up	25.9915	1.9816	-3.7133	0.00391548	comp37715_c0_seq2	-	6.76	5.29	-0.353756	Cleavage	AP2-like factor. euAP2 lineage	GO:0032440.2-alkenal reductase [NAD(P)] activity;GO:0005634.nucleus;GO:0003677.DNA binding;GO:0006355.regulation of transcription. DNA-dependent;GO:0006351.transcription. DNA-dependent;GO:0055114.oxidation-reduction process;GO:0003700.sequence-specific DNA binding transcription factor activity;GO:0016491.oxidoreductase activity;	-
ath-miR172c	up	25.9915	1.9816	-3.7133	0.00391548	comp32995_c0_seq2	-	6.86	4.16	-0.721625	Cleavage	-	GO:0032440.2-alkenal reductase [NAD(P)] activity;GO:0005634.nucleus;GO:0003677.DNA binding;GO:0006355.regulation of transcription. DNA-dependent;GO:0006351.transcription. DNA-dependent;GO:0055114.oxidation-reduction process;GO:0003700.sequence-specific DNA binding transcription factor activity;GO:0016491.oxidoreductase activity;	-
ath-miR396a	up	1723	131.182	-3.71528	0	comp231082_c0_seq1	down	0.4	1.27	1.66676	Translation	-	-	-
ath-miR396a	up	1723	131.182	-3.71528	0	comp41039_c0_seq1	-	4.65	5.55	0.255257	Translation	-	-	-
ath-miR396a	up	1723	131.182	-3.71528	0	comp44417_c0_seq5	-	8.44	8.48	0.00682127	Translation	-	GO:0008168.methyltransferase activity;GO:0032259.methylation;	-
ath-miR396a	up	1723	131.182	-3.71528	0	comp21217_c0_seq1	up	14.01	5.36	-1.38615	Cleavage	-	-	-
ath-miR396a	up	1723	131.182	-3.71528	0	comp308972_c0_seq1	down	0.2	0.9	2.16993	Cleavage	-	-	-
ath-miR396a	up	1723	131.182	-3.71528	0	comp45628_c0_seq2	-	3.95	5.61	0.506148	Cleavage	-	GO:0000151.ubiquitin ligase complex;GO:0016567.protein ubiquitination;GO:0005488.binding;GO:0016874.ligase activity;GO:0004842.ubiquitin-protein ligase activity;	-
ath-miR396a	up	1723	131.182	-3.71528	0	comp41571_c0_seq6	-	5.41	6.9	0.350968	Cleavage	-	GO:0005509.calcium ion binding;	-
ath-miR396a	up	1723	131.182	-3.71528	0	comp40072_c0_seq1	-	28.43	36	0.340583	Cleavage	-	GO:0005634.nucleus;GO:0005524.ATP binding;GO:0006355.regulation of transcription. DNA-dependent;GO:0016818.hydrolase activity. acting on acid anhydrides. in phosphorus-containing anhydrides;	-
ath-miR396a	up	1723	131.182	-3.71528	0	comp46043_c0_seq3	-	1.55	1.82	0.23167	Cleavage	-	GO:0005524.ATP binding;GO:0005529.carbohydrate binding;GO:0006468.protein phosphorylation;GO:0004674.protein serine/threonine kinase activity;GO:0004672.protein kinase activity;GO:0000166.nucleotide binding;GO:0048544.recognition of pollen;GO:0016772.transferase activity. transferring phosphorus-containing groups;	-
ath-miR396a	up	1723	131.182	-3.71528	0	comp42872_c0_seq1	-	22.8	26.09	0.194463	Cleavage	SWI/SNF-related matrix-associated actin-dependent regulator of chromatin subfamily A member 2/4	GO:0003677.DNA binding;GO:0005524.ATP binding;GO:0004386.helicase activity;GO:0003676.nucleic acid binding;	-
ath-miR396a	up	1723	131.182	-3.71528	0	comp36273_c0_seq2	-	26.17	29.65	0.180118	Cleavage	-	GO:0005634.nucleus;GO:0005524.ATP binding;GO:0006355.regulation of transcription. DNA-dependent;GO:0016818.hydrolase activity. acting on acid anhydrides. in phosphorus-containing anhydrides;	-
ath-miR396a	up	1723	131.182	-3.71528	0	comp272010_c0_seq1	-	0.75	0.69	-0.120294	Cleavage	-	-	-
vvi-miR172d	up	1849.18	134.749	-3.77854	0	comp400392_c0_seq1	down	0	1.03	NA	Cleavage	-	-	-
vvi-miR172d	up	1849.18	134.749	-3.77854	0	comp63776_c0_seq1	-	5.33	8	0.585864	Cleavage	polyadenylate-binding protein	GO:0006810.transport;GO:0006397.mRNA processing;GO:0005634.nucleus;GO:0003723.RNA binding;GO:2000623.negative regulation of nuclear-transcribed mRNA catabolic process. nonsense-mediated decay;GO:0000184.nuclear-transcribed mRNA catabolic process. nonsense-mediated decay;GO:0006417.regulation of translation;GO:0005737.cytoplasm;GO:0051028.mRNA transport;GO:0003676.nucleic acid binding;GO:0005681.s…	ko03013. RNA transport;ko03015. mRNA surveillance pathway;ko03018. RNA degradation;
vvi-miR172d	up	1849.18	134.749	-3.77854	0	comp44200_c0_seq14	-	0.18	0.24	0.415037	Cleavage	-	GO:0005524.ATP binding;GO:0006468.protein phosphorylation;GO:0003824.catalytic activity;GO:0004674.protein serine/threonine kinase activity;GO:0016787.hydrolase activity;GO:0004672.protein kinase activity;GO:0004721.phosphoprotein phosphatase activity;GO:0016772.transferase activity. transferring phosphorus-containing groups;	-
vvi-miR172d	up	1849.18	134.749	-3.77854	0	comp45321_c0_seq12	-	2.95	3.77	0.35385	Cleavage	AP2-like factor. euAP2 lineage	GO:0032440.2-alkenal reductase [NAD(P)] activity;GO:0005634.nucleus;GO:0003677.DNA binding;GO:0006355.regulation of transcription. DNA-dependent;GO:0006351.transcription. DNA-dependent;GO:0055114.oxidation-reduction process;GO:0003700.sequence-specific DNA binding transcription factor activity;GO:0016491.oxidoreductase activity;	-
vvi-miR172d	up	1849.18	134.749	-3.77854	0	comp17855_c0_seq1	-	2.24	2.66	0.247928	Cleavage	-	-	-
vvi-miR172d	up	1849.18	134.749	-3.77854	0	comp40989_c0_seq4	-	3.35	3.63	0.115808	Cleavage	AP2-like factor. euAP2 lineage	GO:0005634.nucleus;GO:0003677.DNA binding;GO:0006355.regulation of transcription. DNA-dependent;GO:0006351.transcription. DNA-dependent;GO:0003700.sequence-specific DNA binding transcription factor activity;	-
vvi-miR172d	up	1849.18	134.749	-3.77854	0	comp38037_c0_seq2	-	2.23	2.39	0.0999669	Cleavage	-	-	-
vvi-miR172d	up	1849.18	134.749	-3.77854	0	comp40357_c0_seq3	-	13.39	13.11	-0.0304883	Cleavage	polyadenylate-binding protein	GO:0006810.transport;GO:0006397.mRNA processing;GO:0005634.nucleus;GO:0003723.RNA binding;GO:0006417.regulation of translation;GO:0005737.cytoplasm;GO:0051028.mRNA transport;GO:0003676.nucleic acid binding;GO:0000166.nucleotide binding;	ko03013. RNA transport;ko03015. mRNA surveillance pathway;ko03018. RNA degradation;
vvi-miR172d	up	1849.18	134.749	-3.77854	0	comp44002_c0_seq3	-	2.74	2.65	-0.0481835	Cleavage	AP2-like factor. euAP2 lineage	GO:0005634.nucleus;GO:0003677.DNA binding;GO:0006355.regulation of transcription. DNA-dependent;GO:0006351.transcription. DNA-dependent;GO:0003700.sequence-specific DNA binding transcription factor activity;	-
vvi-miR172d	up	1849.18	134.749	-3.77854	0	comp37715_c0_seq2	-	6.76	5.29	-0.353756	Cleavage	AP2-like factor. euAP2 lineage	GO:0032440.2-alkenal reductase [NAD(P)] activity;GO:0005634.nucleus;GO:0003677.DNA binding;GO:0006355.regulation of transcription. DNA-dependent;GO:0006351.transcription. DNA-dependent;GO:0055114.oxidation-reduction process;GO:0003700.sequence-specific DNA binding transcription factor activity;GO:0016491.oxidoreductase activity;	-
vvi-miR172d	up	1849.18	134.749	-3.77854	0	comp32995_c0_seq2	-	6.86	4.16	-0.721625	Cleavage	-	GO:0032440.2-alkenal reductase [NAD(P)] activity;GO:0005634.nucleus;GO:0003677.DNA binding;GO:0006355.regulation of transcription. DNA-dependent;GO:0006351.transcription. DNA-dependent;GO:0055114.oxidation-reduction process;GO:0003700.sequence-specific DNA binding transcription factor activity;GO:0016491.oxidoreductase activity;	-
ath-miR172a	up	1860.99	134.749	-3.78773	0	comp37975_c0_seq1	-	1.93	3.46	0.842171	Cleavage	-	GO:0006397.mRNA processing;GO:0016310.phosphorylation;GO:0005524.ATP binding;GO:0016301.kinase activity;GO:0006468.protein phosphorylation;GO:0004674.protein serine/threonine kinase activity;GO:0016891.endoribonuclease activity. producing 5'-phosphomonoesters;GO:0004672.protein kinase activity;GO:0016740.transferase activity;GO:0016772.transferase activity. transferring phosphorus-containing grou…	-
ath-miR172a	up	1860.99	134.749	-3.78773	0	comp45321_c0_seq12	-	2.95	3.77	0.35385	Cleavage	AP2-like factor. euAP2 lineage	GO:0032440.2-alkenal reductase [NAD(P)] activity;GO:0005634.nucleus;GO:0003677.DNA binding;GO:0006355.regulation of transcription. DNA-dependent;GO:0006351.transcription. DNA-dependent;GO:0055114.oxidation-reduction process;GO:0003700.sequence-specific DNA binding transcription factor activity;GO:0016491.oxidoreductase activity;	-
ath-miR172a	up	1860.99	134.749	-3.78773	0	comp40989_c0_seq4	-	3.35	3.63	0.115808	Cleavage	AP2-like factor. euAP2 lineage	GO:0005634.nucleus;GO:0003677.DNA binding;GO:0006355.regulation of transcription. DNA-dependent;GO:0006351.transcription. DNA-dependent;GO:0003700.sequence-specific DNA binding transcription factor activity;	-
ath-miR172a	up	1860.99	134.749	-3.78773	0	comp42013_c0_seq1	-	4.95	5.19	0.068306	Cleavage	-	GO:0016787.hydrolase activity;GO:0008233.peptidase activity;GO:0006508.proteolysis;GO:0005576.extracellular region;GO:0004190.aspartic-type endopeptidase activity;	-
ath-miR172a	up	1860.99	134.749	-3.78773	0	comp44002_c0_seq3	-	2.74	2.65	-0.0481835	Cleavage	AP2-like factor. euAP2 lineage	GO:0005634.nucleus;GO:0003677.DNA binding;GO:0006355.regulation of transcription. DNA-dependent;GO:0006351.transcription. DNA-dependent;GO:0003700.sequence-specific DNA binding transcription factor activity;	-
ath-miR172a	up	1860.99	134.749	-3.78773	0	comp36790_c0_seq1	-	19.18	17.61	-0.123208	Cleavage	-	GO:0016787.hydrolase activity;GO:0047372.acylglycerol lipase activity;	-
ath-miR172a	up	1860.99	134.749	-3.78773	0	comp37715_c0_seq2	-	6.76	5.29	-0.353756	Cleavage	AP2-like factor. euAP2 lineage	GO:0032440.2-alkenal reductase [NAD(P)] activity;GO:0005634.nucleus;GO:0003677.DNA binding;GO:0006355.regulation of transcription. DNA-dependent;GO:0006351.transcription. DNA-dependent;GO:0055114.oxidation-reduction process;GO:0003700.sequence-specific DNA binding transcription factor activity;GO:0016491.oxidoreductase activity;	-
ath-miR172a	up	1860.99	134.749	-3.78773	0	comp32995_c0_seq2	-	6.86	4.16	-0.721625	Cleavage	-	GO:0032440.2-alkenal reductase [NAD(P)] activity;GO:0005634.nucleus;GO:0003677.DNA binding;GO:0006355.regulation of transcription. DNA-dependent;GO:0006351.transcription. DNA-dependent;GO:0055114.oxidation-reduction process;GO:0003700.sequence-specific DNA binding transcription factor activity;GO:0016491.oxidoreductase activity;	-
ath-miR399f	up	292.995	19.816	-3.88614	0	comp5311_c0_seq1	-	1.79	2.05	0.195664	Cleavage	-	-	-
ath-miR399f	up	292.995	19.816	-3.88614	0	comp44870_c0_seq1	-	7.23	6.95	-0.0569827	Cleavage	ubiquitin-conjugating enzyme E2 O	GO:0016567.protein ubiquitination;GO:0016881.acid-amino acid ligase activity;GO:0016874.ligase activity;GO:0004842.ubiquitin-protein ligase activity;	ko04120. Ubiquitin mediated proteolysis;
osa-miR399a	up	2156.11	99.0801	-4.44369	0	comp35913_c0_seq2	-	4.6	4.1	-0.16601	Translation	-	GO:0005488.binding;	-
osa-miR399a	up	2156.11	99.0801	-4.44369	0	comp258497_c0_seq1	down	0.59	1.2	1.02425	Cleavage	-	-	-
osa-miR399a	up	2156.11	99.0801	-4.44369	0	comp5311_c0_seq1	-	1.79	2.05	0.195664	Cleavage	-	-	-
osa-miR399a	up	2156.11	99.0801	-4.44369	0	comp44202_c0_seq1	-	4.15	4.72	0.185676	Cleavage	-	GO:0005856.cytoskeleton;GO:0005815.microtubule organizing center;GO:0000922.spindle pole;GO:0000226.microtubule cytoskeleton organization;GO:0005874.microtubule;GO:0005737.cytoplasm;	-
osa-miR399a	up	2156.11	99.0801	-4.44369	0	comp44870_c0_seq1	-	7.23	6.95	-0.0569827	Cleavage	ubiquitin-conjugating enzyme E2 O	GO:0016567.protein ubiquitination;GO:0016881.acid-amino acid ligase activity;GO:0016874.ligase activity;GO:0004842.ubiquitin-protein ligase activity;	ko04120. Ubiquitin mediated proteolysis;
osa-miR399a	up	2156.11	99.0801	-4.44369	0	comp46128_c0_seq2	-	2	1.71	-0.226004	Cleavage	DNA replication ATP-dependent helicase Dna2	GO:0003677.DNA binding;GO:0006281.DNA repair;GO:0005524.ATP binding;GO:0006260.DNA replication;GO:0004003.ATP-dependent DNA helicase activity;	ko03030. DNA replication;
osa-miR399a	up	2156.11	99.0801	-4.44369	0	comp43398_c0_seq1	-	6.83	5	-0.449957	Cleavage	cyclin A	GO:0005634.nucleus;GO:0051301.cell division;GO:0051726.regulation of cell cycle;GO:0007049.cell cycle;GO:0019901.protein kinase binding;GO:0000079.regulation of cyclin-dependent protein kinase activity;	ko04110. Cell cycle;ko04914. Progesterone-mediated oocyte maturation;ko05169. Epstein-Barr virus infection;
ath-miR393a	up	44.4219	1.58528	-4.80846	4.87664e-05	comp45893_c0_seq5	-	19.69	27.76	0.495544	Cleavage	-	GO:0009734.auxin mediated signaling pathway;GO:0000822.inositol hexakisphosphate binding;	-
ath-miR393a	up	44.4219	1.58528	-4.80846	4.87664e-05	comp39420_c0_seq1	-	7.68	8.19	0.0927571	Cleavage	kinesin family member C2/C3	GO:0007018.microtubule-based movement;GO:0005874.microtubule;GO:0005524.ATP binding;GO:0000166.nucleotide binding;GO:0003777.microtubule motor activity;	-
ath-miR393a	up	44.4219	1.58528	-4.80846	4.87664e-05	comp272010_c0_seq1	-	0.75	0.69	-0.120294	Cleavage	-	-	-
osa-miR166d-5p	up	11311	368.578	-4.93962	0	comp145555_c0_seq1	-	0.5	0.68	0.443607	Translation	-	GO:0016310.phosphorylation;GO:0005524.ATP binding;GO:0005529.carbohydrate binding;GO:0016301.kinase activity;GO:0006468.protein phosphorylation;GO:0004674.protein serine/threonine kinase activity;GO:0004672.protein kinase activity;GO:0048544.recognition of pollen;GO:0016772.transferase activity. transferring phosphorus-containing groups;	-
osa-miR166d-5p	up	11311	368.578	-4.93962	0	comp39374_c0_seq1	-	11.33	10.45	-0.116645	Translation	-	-	-
osa-miR166d-5p	up	11311	368.578	-4.93962	0	comp419770_c0_seq1	down	0	0.62	NA	Cleavage	-	-	-
osa-miR166d-5p	up	11311	368.578	-4.93962	0	comp42337_c0_seq11	-	2.49	4.63	0.894866	Cleavage	-	-	-
osa-miR166d-5p	up	11311	368.578	-4.93962	0	comp22822_c0_seq1	-	1.77	3	0.761213	Cleavage	-	-	-
ath-miR167d	up	4402.81	113.172	-5.28184	0	comp256394_c0_seq1	up	1.79	0.16	-3.48382	Translation	-	-	-
ath-miR167d	up	4402.81	113.172	-5.28184	0	comp113659_c0_seq1	down	0.96	2.36	1.29768	Cleavage	-	-	-
ath-miR167d	up	4402.81	113.172	-5.28184	0	comp44313_c0_seq8	-	0.49	0.71	0.535037	Cleavage	-	GO:0008270.zinc ion binding;GO:0055114.oxidation-reduction process;GO:0005488.binding;GO:0003960.NADPH:quinone reductase activity;GO:0016491.oxidoreductase activity;	-
ath-miR167d	up	4402.81	113.172	-5.28184	0	comp32012_c1_seq1	-	13.04	8.47	-0.62251	Cleavage	euchromatic histone-lysine N-methyltransferase	GO:0042393.histone binding;GO:0005634.nucleus;GO:0008168.methyltransferase activity;GO:0005694.chromosome;GO:0034968.histone lysine methylation;GO:0008270.zinc ion binding;GO:0016740.transferase activity;GO:0032259.methylation;GO:0016568.chromatin modification;GO:0018024.histone-lysine N-methyltransferase activity;	ko00310. Lysine degradation;
aly-miR166g-5p	up	18120.8	404.247	-5.48627	0	comp145555_c0_seq1	-	0.5	0.68	0.443607	Translation	-	GO:0016310.phosphorylation;GO:0005524.ATP binding;GO:0005529.carbohydrate binding;GO:0016301.kinase activity;GO:0006468.protein phosphorylation;GO:0004674.protein serine/threonine kinase activity;GO:0004672.protein kinase activity;GO:0048544.recognition of pollen;GO:0016772.transferase activity. transferring phosphorus-containing groups;	-
aly-miR166g-5p	up	18120.8	404.247	-5.48627	0	comp182390_c0_seq1	up	1.8	0.82	-1.1343	Cleavage	-	GO:0016020.membrane;GO:0016310.phosphorylation;GO:0005524.ATP binding;GO:0016301.kinase activity;GO:0006468.protein phosphorylation;GO:0055114.oxidation-reduction process;GO:0004674.protein serine/threonine kinase activity;GO:0000166.nucleotide binding;GO:0004672.protein kinase activity;GO:0016021.integral to membrane;GO:0016740.transferase activity;GO:0016491.oxidoreductase activity;GO:0016772.t…	-
aly-miR166g-5p	up	18120.8	404.247	-5.48627	0	comp42337_c0_seq11	-	2.49	4.63	0.894866	Cleavage	-	-	-
aly-miR166g-5p	up	18120.8	404.247	-5.48627	0	comp21413_c0_seq1	-	1.07	1.97	0.880585	Cleavage	-	GO:0032440.2-alkenal reductase [NAD(P)] activity;GO:0016020.membrane;GO:0016310.phosphorylation;GO:0005524.ATP binding;GO:0004872.receptor activity;GO:0016301.kinase activity;GO:0006468.protein phosphorylation;GO:0055114.oxidation-reduction process;GO:0004674.protein serine/threonine kinase activity;GO:0000166.nucleotide binding;GO:0004672.protein kinase activity;GO:0016021.integral to membrane;G…	-
aly-miR166g-5p	up	18120.8	404.247	-5.48627	0	comp22822_c0_seq1	-	1.77	3	0.761213	Cleavage	-	-	-
aly-miR166g-5p	up	18120.8	404.247	-5.48627	0	comp42731_c0_seq1	-	3.08	3.84	0.318176	Cleavage	-	GO:0032440.2-alkenal reductase [NAD(P)] activity;GO:0016020.membrane;GO:0016310.phosphorylation;GO:0005524.ATP binding;GO:0016301.kinase activity;GO:0006468.protein phosphorylation;GO:0055114.oxidation-reduction process;GO:0004693.cyclin-dependent protein kinase activity;GO:0004674.protein serine/threonine kinase activity;GO:0000166.nucleotide binding;GO:0004672.protein kinase activity;GO:0016021…	-
aly-miR166g-5p	up	18120.8	404.247	-5.48627	0	comp39374_c0_seq1	-	11.33	10.45	-0.116645	Cleavage	-	-	-
aly-miR166g-5p	up	18120.8	404.247	-5.48627	0	comp216420_c0_seq1	-	1.16	0.8	-0.536053	Cleavage	-	GO:0015074.DNA integration;GO:0003964.RNA-directed DNA polymerase activity;GO:0005634.nucleus;GO:0003723.RNA binding;GO:0003677.DNA binding;GO:0006278.RNA-dependent DNA replication;GO:0003676.nucleic acid binding;	-

## Sheet: positive
miRNA_ID	Up/Down	RPM1	RPM2	Log2(Fold Change)	Pvalue	Tagert_Gene	Up/Down	RPKM1	RPKM2	Log2(Fold Change)	Inhibition	Function	GO	Pathway
osa-miR5083	down	0	55.4849	NA	0.000182735	comp193711_c0_seq1	down	0.41	0.88	1.10188	Cleavage	-	-	-
vvi-miR396b	down	2.83544	53.8996	4.24863	0.000580912	comp308972_c0_seq1	down	0.2	0.9	2.16993	Cleavage	-	-	-
vvi-miR396b	down	2.83544	53.8996	4.24863	0.000580912	comp231082_c0_seq1	down	0.4	1.27	1.66676	Translation	-	-	-
sly-miR171d	down	18.9029	75.3009	1.99406	0.00232778	comp442982_c0_seq1	down	0	1.1	NA	Translation	-	-	-
ptc-miR319i	down	125.232	340.836	1.44447	1.07301e-07	comp43514_c0_seq8	down	0.8	1.81	1.17792	Cleavage	-	-	-
vvi-miR828a	up	37.8058	0	NA	6.33222e-05	comp33506_c0_seq1	up	4.86	0.61	-2.99408	Translation	-	-	-
ptc-miR399j	up	18.9029	0	NA	0.00467734	comp27522_c0_seq1	up	2.36	0.89	-1.40691	Cleavage	protein-serine/threonine kinase	GO:0016310.phosphorylation;GO:0005524.ATP binding;GO:0004674.protein serine/threonine kinase activity;GO:0016301.kinase activity;GO:0000166.nucleotide binding;GO:0004672.protein kinase activity;GO:0006468.protein phosphorylation;GO:0016740.transferase activity;GO:0016772.transferase activity. transferring phosphorus-containing groups;	-
bna-miR169g	up	11.8143	0	NA	0.0253465	comp202465_c0_seq1	up	1.03	0	NA	Cleavage	-	-	-
ath-miR399a	up	127.595	0	NA	1.9984e-13	comp309587_c0_seq1	up	0.94	0.43	-1.12832	Translation	-	GO:0005575.cellular_component;GO:0003674.molecular_function;GO:0006952.defense response;GO:0005576.extracellular region;GO:0008150.biological_process;	-
ath-miR399a	up	127.595	0	NA	1.9984e-13	comp220828_c0_seq1	up	2.08	0.82	-1.34289	Cleavage	-	-	-
aly-miR157d-3p	up	16.5401	0	NA	0.00815044	comp22876_c0_seq1	up	5.33	2.21	-1.27009	Cleavage	-	-	-
gra-miR482	up	1701.26	784.715	-1.11637	0	comp233434_c0_seq1	up	2.15	0.33	-2.7038	Cleavage	-	-	-
gra-miR482	up	1701.26	784.715	-1.11637	0	comp14731_c0_seq2	up	5.33	0.78	-2.77259	Translation	-	GO:0005524.ATP binding;GO:0006952.defense response;GO:0006915.apoptotic process;	-
ptc-miR167f-5p	up	148.073	63.6315	-1.2185	0.000578295	comp256394_c0_seq1	up	1.79	0.16	-3.48382	Translation	-	-	-
zma-miR172a	up	456.033	188.252	-1.27647	3.57085e-10	comp314879_c0_seq1	up	1.22	0.45	-1.43888	Cleavage	-	-	-
vvi-miR167c	up	1041.24	402.486	-1.37129	0	comp256394_c0_seq1	up	1.79	0.16	-3.48382	Translation	-	-	-
ath-miR167a	up	127.989	47.7786	-1.42158	0.000297877	comp256394_c0_seq1	up	1.79	0.16	-3.48382	Translation	-	-	-
ccl-miR167a	up	31.5049	10.1282	-1.6372	0.0458205	comp256394_c0_seq1	up	1.79	0.16	-3.48382	Translation	-	-	-
ghr-miR482a	up	5487.75	1597.17	-1.7807	0	comp439597_c0_seq1	up	0.29	0	NA	Cleavage	-	-	-
vvi-miR482	up	10785.3	2988.26	-1.85169	0	comp439597_c0_seq1	up	0.29	0	NA	Cleavage	-	-	-
ath-miR396b	up	515.577	137.127	-1.91068	0	comp21217_c0_seq1	up	14.01	5.36	-1.38615	Cleavage	-	-	-
mdm-miR167h	up	282.756	71.5579	-1.98238	7.55418e-12	comp256394_c0_seq1	up	1.79	0.16	-3.48382	Translation	-	-	-
ptc-miR2111a	up	37.8058	3.96321	-3.25387	0.000959386	comp338412_c0_seq1	up	0.94	0	NA	Translation	-	GO:0015074.DNA integration;GO:0003677.DNA binding;GO:0008270.zinc ion binding;GO:0003676.nucleic acid binding;	-
ptc-miR2111a	up	37.8058	3.96321	-3.25387	0.000959386	comp1410_c0_seq1	up	2.61	0.4	-2.70598	Translation	-	-	-
gma-miR396e	up	1704.1	131.182	-3.69937	0	comp21217_c0_seq1	up	14.01	5.36	-1.38615	Cleavage	-	-	-
ath-miR172c	up	25.9915	1.9816	-3.7133	0.00391548	comp314879_c0_seq1	up	1.22	0.45	-1.43888	Cleavage	-	-	-
ath-miR396a	up	1723	131.182	-3.71528	0	comp21217_c0_seq1	up	14.01	5.36	-1.38615	Cleavage	-	-	-
ath-miR167d	up	4402.81	113.172	-5.28184	0	comp256394_c0_seq1	up	1.79	0.16	-3.48382	Translation	-	-	-
aly-miR166g-5p	up	18120.8	404.247	-5.48627	0	comp182390_c0_seq1	up	1.8	0.82	-1.1343	Cleavage	-	GO:0016020.membrane;GO:0016310.phosphorylation;GO:0005524.ATP binding;GO:0016301.kinase activity;GO:0006468.protein phosphorylation;GO:0055114.oxidation-reduction process;GO:0004674.protein serine/threonine kinase activity;GO:0000166.nucleotide binding;GO:0004672.protein kinase activity;GO:0016021.integral to membrane;GO:0016740.transferase activity;GO:0016491.oxidoreductase activity;GO:0016772.t…	-

## Sheet: anti
miRNA_ID	Up/Down	RPM1	RPM2	Log2(Fold Change)	Pvalue	Tagert_Gene	Up/Down	RPKM1	RPKM2	Log2(Fold Change)	Inhibition	Function	GO	Pathway
vvi-miR396b	down	2.83544	53.8996	4.24863	0.000580912	comp21217_c0_seq1	up	14.01	5.36	-1.38615	Cleavage	-	-	-
ath-miR159c	down	603.712	3095.87	2.35841	0	comp108460_c0_seq1	up	1.91	0.88	-1.118	Cleavage	-	-	-
pta-miR159a	down	57.2995	185.89	1.69785	1.3325e-05	comp108460_c0_seq1	up	1.91	0.88	-1.118	Cleavage	-	-	-
vvi-miR3630-3p	down	134.683	317.056	1.23517	4.30041e-06	comp284200_c0_seq1	up	1.29	0.59	-1.12858	Cleavage	-	-	-
vvi-miR3630-3p	down	134.683	317.056	1.23517	4.30041e-06	comp328329_c0_seq1	up	1.27	0.39	-1.70328	Cleavage	-	-	-
vvi-miR3630-3p	down	134.683	317.056	1.23517	4.30041e-06	comp218449_c0_seq1	up	1.77	0.46	-1.94404	Cleavage	-	-	-
ptc-miR160b-3p	up	9.45146	0	NA	0.0454992	comp18604_c0_seq1	down	0.69	1.77	1.35908	Cleavage	-	-	-
pde-miR159	up	18.9029	0	NA	0.00467734	comp260301_c0_seq1	down	0.28	1.14	2.02554	Cleavage	-	-	-
osa-miR172c	up	14.1772	0	NA	0.0143052	comp7658_c0_seq1	down	0.61	1.97	1.69131	Cleavage	-	-	-
osa-miR172c	up	14.1772	0	NA	0.0143052	comp6235_c0_seq1	down	0.52	1.63	1.64829	Translation	-	GO:0007165.signal transduction;GO:0009416.response to light stimulus;GO:0004871.signal transducer activity;	-
htu-miR171a	up	11.8143	0	NA	0.0253465	comp442982_c0_seq1	down	0	1.1	NA	Cleavage	-	-	-
htu-miR171a	up	11.8143	0	NA	0.0253465	comp23723_c0_seq1	down	0.63	1.66	1.39776	Translation	-	-	-
gma-miR171k-5p	up	21.2658	0	NA	0.00269951	comp38737_c0_seq1	down	0.81	1.87	1.20704	Translation	-	GO:0005524.ATP binding;GO:0006952.defense response;GO:0006915.apoptotic process;	-
gma-miR160a-3p	up	66.1602	0	NA	1.21199e-07	comp18604_c0_seq1	down	0.69	1.77	1.35908	Cleavage	-	-	-
aly-miR396b-3p	up	40.1687	0	NA	3.73664e-05	comp308972_c0_seq1	down	0.2	0.9	2.16993	Cleavage	-	-	-
aly-miR171c-5p	up	14.1772	0	NA	0.0143052	comp15506_c0_seq1	down	1.06	2.44	1.20282	Cleavage	-	-	-
aly-miR157d-3p	up	16.5401	0	NA	0.00815044	comp444052_c0_seq1	down	0	0.33	NA	Cleavage	-	-	-
aly-miR157d-3p	up	16.5401	0	NA	0.00815044	comp79963_c0_seq1	down	2.27	6.41	1.49763	Cleavage	-	GO:0047162.17-O-deacetylvindoline O-acetyltransferase activity;GO:0047180.salutaridinol 7-O-acetyltransferase activity;GO:0050636.vinorine synthase activity;GO:0016740.transferase activity;GO:0016747.transferase activity. transferring acyl groups other than amino-acyl groups;GO:0009820.alkaloid metabolic process;	-
ghr-miR827a	up	5536.19	2675.16	-1.04927	0	comp27816_c0_seq1	down	0.9	3.31	1.87883	Cleavage	-	GO:0043169.cation binding;GO:0004553.hydrolase activity. hydrolyzing O-glycosyl compounds;GO:0016787.hydrolase activity;GO:0005975.carbohydrate metabolic process;GO:0003824.catalytic activity;	-
ath-miR858b	up	151.223	67.3745	-1.16641	0.000791007	comp285359_c0_seq1	down	0.2	1.1	2.45943	Cleavage	myb proto-oncogene protein. plant	GO:0005634.nucleus;GO:0003677.DNA binding;GO:0006355.regulation of transcription. DNA-dependent;GO:0006351.transcription. DNA-dependent;	-
ptc-miR167f-5p	up	148.073	63.6315	-1.2185	0.000578295	comp113659_c0_seq1	down	0.96	2.36	1.29768	Cleavage	-	-	-
vvi-miR167c	up	1041.24	402.486	-1.37129	0	comp113659_c0_seq1	down	0.96	2.36	1.29768	Cleavage	-	-	-
vvi-miR171f	up	174.852	67.3745	-1.37586	3.76689e-05	comp442982_c0_seq1	down	0	1.1	NA	Translation	-	-	-
ath-miR167a	up	127.989	47.7786	-1.42158	0.000297877	comp113659_c0_seq1	down	0.96	2.36	1.29768	Cleavage	-	-	-
aly-miR396a-3p	up	68.5231	23.7792	-1.52689	0.00517827	comp308972_c0_seq1	down	0.2	0.9	2.16993	Cleavage	-	-	-
aly-miR396a-3p	up	68.5231	23.7792	-1.52689	0.00517827	comp20205_c0_seq2	down	2.37	8.2	1.79074	Cleavage	-	-	-
vvi-miR2950-5p	up	163.038	55.4849	-1.55504	1.22871e-05	comp16032_c0_seq1	down	5.04	11.47	1.18637	Cleavage	large subunit ribosomal protein L8e	GO:0005840.ribosome;GO:0003723.RNA binding;GO:0015934.large ribosomal subunit;GO:0030529.ribonucleoprotein complex;GO:0006412.translation;GO:0005622.intracellular;GO:0003735.structural constituent of ribosome;GO:0005737.cytoplasm;	ko03010. Ribosome;
osa-miR160e-5p	up	70.2952	22.7884	-1.62513	0.00300858	comp27457_c0_seq1	down	4.19	11.16	1.41331	Cleavage	-	-	-
osa-miR160e-5p	up	70.2952	22.7884	-1.62513	0.00300858	comp22166_c0_seq1	down	1.57	3.82	1.28281	Cleavage	-	-	-
ccl-miR167a	up	31.5049	10.1282	-1.6372	0.0458205	comp113659_c0_seq1	down	0.96	2.36	1.29768	Cleavage	-	-	-
ghr-miR482a	up	5487.75	1597.17	-1.7807	0	comp38135_c0_seq1	down	13.53	27.6	1.02851	Cleavage	peptidyl-prolyl cis-trans isomerase B (cyclophilin B)	GO:0006457.protein folding;GO:0003755.peptidyl-prolyl cis-trans isomerase activity;GO:0016853.isomerase activity;GO:0000413.protein peptidyl-prolyl isomerization;	-
ptc-miR167f-3p	up	70.886	19.816	-1.83883	0.00112995	comp156368_c0_seq1	down	1.03	2.38	1.20832	Cleavage	-	-	-
ath-miR396b	up	515.577	137.127	-1.91068	0	comp308972_c0_seq1	down	0.2	0.9	2.16993	Cleavage	-	-	-
ath-miR396b	up	515.577	137.127	-1.91068	0	comp231082_c0_seq1	down	0.4	1.27	1.66676	Translation	-	-	-
osa-miR171b	up	4543.79	1058.18	-2.10232	0	comp442982_c0_seq1	down	0	1.1	NA	Cleavage	-	-	-
osa-miR171b	up	4543.79	1058.18	-2.10232	0	comp23723_c0_seq1	down	0.63	1.66	1.39776	Translation	-	-	-
csi-miR160	up	30.7172	6.60534	-2.21734	0.0152527	comp27457_c0_seq1	down	4.19	11.16	1.41331	Cleavage	-	-	-
ath-miR160a	up	846.496	174.051	-2.282	0	comp27457_c0_seq1	down	4.19	11.16	1.41331	Cleavage	-	-	-
ath-miR160a	up	846.496	174.051	-2.282	0	comp22166_c0_seq1	down	1.57	3.82	1.28281	Cleavage	-	-	-
gma-miR160b	up	112.827	22.7884	-2.30774	1.87776e-06	comp27457_c0_seq1	down	4.19	11.16	1.41331	Cleavage	-	-	-
gma-miR160b	up	112.827	22.7884	-2.30774	1.87776e-06	comp22166_c0_seq1	down	1.57	3.82	1.28281	Cleavage	-	-	-
osa-miR160f-5p	up	248.101	35.6689	-2.79819	3.33067e-15	comp27457_c0_seq1	down	4.19	11.16	1.41331	Cleavage	-	-	-
osa-miR160f-5p	up	248.101	35.6689	-2.79819	3.33067e-15	comp22166_c0_seq1	down	1.57	3.82	1.28281	Cleavage	-	-	-
vvi-miR160a	up	250.464	35.6689	-2.81186	2.10942e-15	comp27457_c0_seq1	down	4.19	11.16	1.41331	Cleavage	-	-	-
vvi-miR160a	up	250.464	35.6689	-2.81186	2.10942e-15	comp22166_c0_seq1	down	1.57	3.82	1.28281	Cleavage	-	-	-
gma-miR172k	up	143.19	15.8528	-3.17512	2.04431e-10	comp7658_c0_seq1	down	0.61	1.97	1.69131	Cleavage	-	-	-
gma-miR172k	up	143.19	15.8528	-3.17512	2.04431e-10	comp6235_c0_seq1	down	0.52	1.63	1.64829	Translation	-	GO:0007165.signal transduction;GO:0009416.response to light stimulus;GO:0004871.signal transducer activity;	-
ptc-miR2111a	up	37.8058	3.96321	-3.25387	0.000959386	comp191978_c0_seq1	down	0.64	1.48	1.20945	Cleavage	-	GO:0003677.DNA binding;GO:0006355.regulation of transcription. DNA-dependent;	-
gma-miR396e	up	1704.1	131.182	-3.69937	0	comp308972_c0_seq1	down	0.2	0.9	2.16993	Cleavage	-	-	-
gma-miR396e	up	1704.1	131.182	-3.69937	0	comp231082_c0_seq1	down	0.4	1.27	1.66676	Translation	-	-	-
ath-miR172c	up	25.9915	1.9816	-3.7133	0.00391548	comp400392_c0_seq1	down	0	1.03	NA	Translation	-	-	-
ath-miR396a	up	1723	131.182	-3.71528	0	comp308972_c0_seq1	down	0.2	0.9	2.16993	Cleavage	-	-	-
ath-miR396a	up	1723	131.182	-3.71528	0	comp231082_c0_seq1	down	0.4	1.27	1.66676	Translation	-	-	-
vvi-miR172d	up	1849.18	134.749	-3.77854	0	comp400392_c0_seq1	down	0	1.03	NA	Cleavage	-	-	-
osa-miR399a	up	2156.11	99.0801	-4.44369	0	comp258497_c0_seq1	down	0.59	1.2	1.02425	Cleavage	-	-	-
osa-miR166d-5p	up	11311	368.578	-4.93962	0	comp419770_c0_seq1	down	0	0.62	NA	Cleavage	-	-	-
ath-miR167d	up	4402.81	113.172	-5.28184	0	comp113659_c0_seq1	down	0.96	2.36	1.29768	Cleavage	-	-	-
