# Supplementary material for: MicroRNA and mRNA expression profiling analysis revealed the regulation of plant height in Gossypium hirsutum
Source: BMC Genomics. 2015 Oct 30;16:886. doi: 10.1186/s12864-015-2071-6 (PMC4628322; doi:10.1186/s12864-015-2071-6)
Supplement: Additional file 6: — miR166 family and the targets in dwarf mutant (A1) and tall-mutant (A3). (XLSX 16 kb) [file 12864_2015_2071_MOESM6_ESM.xlsx]

## Sheet: miR166(A1A9)
miRNA_ID	Up/Down	RPM1	RPM2	Log2(Fold Change)	Pvalue	Tagert_Gene	Up/Down	RPKM1	RPKM2	Log2(Fold Change)	Inhibition	Function	GO	Pathway
gma-miR166h-3p	down	46866.9	193196	2.04342	0	comp30734_c0_seq3	-	1.12	1.07	-0.0658879	Cleavage	ABA responsive element binding factor	GO:0005634.nucleus;GO:0003677.DNA binding;GO:0006355.regulation of transcription. DNA-dependent;GO:0006351.transcription. DNA-dependent;GO:0046983.protein dimerization activity;GO:0051258.protein polymerization;GO:0043234.protein complex;GO:0000166.nucleotide binding;GO:0043565.sequence-specific DNA binding;GO:0005525.GTP binding;GO:0003700.sequence-specific DNA binding transcription factor activ…	ko04075. Plant hormone signal transduction;
gma-miR166h-3p	down	46866.9	193196	2.04342	0	comp138319_c0_seq1	-	1.13	0.69	-0.711655	Cleavage	ABA responsive element binding factor	GO:0005634.nucleus;GO:0003677.DNA binding;GO:0006355.regulation of transcription. DNA-dependent;GO:0006351.transcription. DNA-dependent;GO:0046983.protein dimerization activity;GO:0051258.protein polymerization;GO:0043234.protein complex;GO:0000166.nucleotide binding;GO:0043565.sequence-specific DNA binding;GO:0005525.GTP binding;GO:0003700.sequence-specific DNA binding transcription factor activ…	ko04075. Plant hormone signal transduction;
gma-miR166u	down	93.9239	2283.05	4.60333	0	comp30734_c0_seq3	-	1.12	1.07	-0.0658879	Cleavage	ABA responsive element binding factor	GO:0005634.nucleus;GO:0003677.DNA binding;GO:0006355.regulation of transcription. DNA-dependent;GO:0006351.transcription. DNA-dependent;GO:0046983.protein dimerization activity;GO:0051258.protein polymerization;GO:0043234.protein complex;GO:0000166.nucleotide binding;GO:0043565.sequence-specific DNA binding;GO:0005525.GTP binding;GO:0003700.sequence-specific DNA binding transcription factor activ…	ko04075. Plant hormone signal transduction;
gma-miR166u	down	93.9239	2283.05	4.60333	0	comp138319_c0_seq1	-	1.13	0.69	-0.711655	Cleavage	ABA responsive element binding factor	GO:0005634.nucleus;GO:0003677.DNA binding;GO:0006355.regulation of transcription. DNA-dependent;GO:0006351.transcription. DNA-dependent;GO:0046983.protein dimerization activity;GO:0051258.protein polymerization;GO:0043234.protein complex;GO:0000166.nucleotide binding;GO:0043565.sequence-specific DNA binding;GO:0005525.GTP binding;GO:0003700.sequence-specific DNA binding transcription factor activ…	ko04075. Plant hormone signal transduction;
cme-miR166i	down	130.548	281.635	1.10924	6.24421e-05	comp45076_c0_seq1	-	11.04	13.45	0.284866	Cleavage	homeobox-leucine zipper protein	GO:0005634.nucleus;GO:0003677.DNA binding;GO:0006355.regulation of transcription. DNA-dependent;GO:0043565.sequence-specific DNA binding;GO:0006351.transcription. DNA-dependent;GO:0003700.sequence-specific DNA binding transcription factor activity;	-
gma-miR166h-3p	down	46866.9	193196	2.04342	0	comp45076_c0_seq1	-	11.04	13.45	0.284866	Cleavage	homeobox-leucine zipper protein	GO:0005634.nucleus;GO:0003677.DNA binding;GO:0006355.regulation of transcription. DNA-dependent;GO:0043565.sequence-specific DNA binding;GO:0006351.transcription. DNA-dependent;GO:0003700.sequence-specific DNA binding transcription factor activity;	-
gma-miR166m	down	302.427	738.477	1.28797	4.88276e-13	comp45076_c0_seq1	-	11.04	13.45	0.284866	Cleavage	homeobox-leucine zipper protein	GO:0005634.nucleus;GO:0003677.DNA binding;GO:0006355.regulation of transcription. DNA-dependent;GO:0043565.sequence-specific DNA binding;GO:0006351.transcription. DNA-dependent;GO:0003700.sequence-specific DNA binding transcription factor activity;	-
gma-miR166u	down	93.9239	2283.05	4.60333	0	comp45076_c0_seq1	-	11.04	13.45	0.284866	Cleavage	homeobox-leucine zipper protein	GO:0005634.nucleus;GO:0003677.DNA binding;GO:0006355.regulation of transcription. DNA-dependent;GO:0043565.sequence-specific DNA binding;GO:0006351.transcription. DNA-dependent;GO:0003700.sequence-specific DNA binding transcription factor activity;	-
osa-miR166e-3p	down	47.2573	107.007	1.17909	0.00983735	comp45076_c0_seq1	-	11.04	13.45	0.284866	Cleavage	homeobox-leucine zipper protein	GO:0005634.nucleus;GO:0003677.DNA binding;GO:0006355.regulation of transcription. DNA-dependent;GO:0043565.sequence-specific DNA binding;GO:0006351.transcription. DNA-dependent;GO:0003700.sequence-specific DNA binding transcription factor activity;	-
sbi-miR166k	down	66.0336	184.112	1.47931	7.25045e-05	comp45076_c0_seq1	-	11.04	13.45	0.284866	Cleavage	homeobox-leucine zipper protein	GO:0005634.nucleus;GO:0003677.DNA binding;GO:0006355.regulation of transcription. DNA-dependent;GO:0043565.sequence-specific DNA binding;GO:0006351.transcription. DNA-dependent;GO:0003700.sequence-specific DNA binding transcription factor activity;	-
zma-miR166h-3p	down	3745.19	11458.4	1.6133	0	comp45076_c0_seq1	-	11.04	13.45	0.284866	Cleavage	homeobox-leucine zipper protein	GO:0005634.nucleus;GO:0003677.DNA binding;GO:0006355.regulation of transcription. DNA-dependent;GO:0043565.sequence-specific DNA binding;GO:0006351.transcription. DNA-dependent;GO:0003700.sequence-specific DNA binding transcription factor activity;	-
sbi-miR166k	down	66.0336	184.112	1.47931	7.25045e-05	comp40295_c0_seq6	-	24.48	17.2	-0.509195	Cleavage	large subunit ribosomal protein L9e	GO:0005840.ribosome;GO:0030529.ribonucleoprotein complex;GO:0006412.translation;GO:0005622.intracellular;GO:0003735.structural constituent of ribosome;GO:0019843.rRNA binding;	ko03010. Ribosome;
gma-miR166h-3p	down	46866.9	193196	2.04342	0	comp44152_c0_seq7	-	1.25	1.47	0.233888	Cleavage	peroxidase	GO:0006979.response to oxidative stress;GO:0046872.metal ion binding;GO:0020037.heme binding;GO:0004601.peroxidase activity;GO:0055114.oxidation-reduction process;GO:0016491.oxidoreductase activity;	ko00360. Phenylalanine metabolism;ko00680. Methane metabolism;ko00940. Phenylpropanoid biosynthesis;
gma-miR166u	down	93.9239	2283.05	4.60333	0	comp44152_c0_seq7	-	1.25	1.47	0.233888	Cleavage	peroxidase	GO:0006979.response to oxidative stress;GO:0046872.metal ion binding;GO:0020037.heme binding;GO:0004601.peroxidase activity;GO:0055114.oxidation-reduction process;GO:0016491.oxidoreductase activity;	ko00360. Phenylalanine metabolism;ko00680. Methane metabolism;ko00940. Phenylpropanoid biosynthesis;
sbi-miR166k	down	66.0336	184.112	1.47931	7.25045e-05	comp44152_c0_seq7	-	1.25	1.47	0.233888	Translation	peroxidase	GO:0006979.response to oxidative stress;GO:0046872.metal ion binding;GO:0020037.heme binding;GO:0004601.peroxidase activity;GO:0055114.oxidation-reduction process;GO:0016491.oxidoreductase activity;	ko00360. Phenylalanine metabolism;ko00680. Methane metabolism;ko00940. Phenylpropanoid biosynthesis;
zma-miR166h-3p	down	3745.19	11458.4	1.6133	0	comp44152_c0_seq7	-	1.25	1.47	0.233888	Translation	peroxidase	GO:0006979.response to oxidative stress;GO:0046872.metal ion binding;GO:0020037.heme binding;GO:0004601.peroxidase activity;GO:0055114.oxidation-reduction process;GO:0016491.oxidoreductase activity;	ko00360. Phenylalanine metabolism;ko00680. Methane metabolism;ko00940. Phenylpropanoid biosynthesis;
gma-miR166m	down	302.427	738.477	1.28797	4.88276e-13	comp35879_c0_seq3	-	5.61	4.85	-0.210016	Translation	ribonucleoside-diphosphate reductase subunit M2	GO:0006260.DNA replication;GO:0046914.transition metal ion binding;GO:0005737.cytoplasm;GO:0055114.oxidation-reduction process;GO:0004748.ribonucleoside-diphosphate reductase activity. thioredoxin disulfide as acceptor;GO:0046872.metal ion binding;GO:0009186.deoxyribonucleoside diphosphate metabolic process;GO:0016491.oxidoreductase activity;	ko00230. Purine metabolism;ko00240. Pyrimidine metabolism;ko00480. Glutathione metabolism;ko04115. p53 signaling pathway;
osa-miR166e-3p	down	47.2573	107.007	1.17909	0.00983735	comp35879_c0_seq3	-	5.61	4.85	-0.210016	Cleavage	ribonucleoside-diphosphate reductase subunit M2	GO:0006260.DNA replication;GO:0046914.transition metal ion binding;GO:0005737.cytoplasm;GO:0055114.oxidation-reduction process;GO:0004748.ribonucleoside-diphosphate reductase activity. thioredoxin disulfide as acceptor;GO:0046872.metal ion binding;GO:0009186.deoxyribonucleoside diphosphate metabolic process;GO:0016491.oxidoreductase activity;	ko00230. Purine metabolism;ko00240. Pyrimidine metabolism;ko00480. Glutathione metabolism;ko04115. p53 signaling pathway;
zma-miR166h-3p	down	3745.19	11458.4	1.6133	0	comp35879_c0_seq3	-	5.61	4.85	-0.210016	Cleavage	ribonucleoside-diphosphate reductase subunit M2	GO:0006260.DNA replication;GO:0046914.transition metal ion binding;GO:0005737.cytoplasm;GO:0055114.oxidation-reduction process;GO:0004748.ribonucleoside-diphosphate reductase activity. thioredoxin disulfide as acceptor;GO:0046872.metal ion binding;GO:0009186.deoxyribonucleoside diphosphate metabolic process;GO:0016491.oxidoreductase activity;	ko00230. Purine metabolism;ko00240. Pyrimidine metabolism;ko00480. Glutathione metabolism;ko04115. p53 signaling pathway;
gma-miR166h-3p	down	46866.9	193196	2.04342	0	comp31710_c0_seq1	-	79.93	76.82	-0.0572551	Cleavage	small subunit ribosomal protein S2e	GO:0005840.ribosome;GO:0003723.RNA binding;GO:0030529.ribonucleoprotein complex;GO:0006412.translation;GO:0005622.intracellular;GO:0003735.structural constituent of ribosome;GO:0015935.small ribosomal subunit;	ko03010. Ribosome;
gma-miR166u	down	93.9239	2283.05	4.60333	0	comp31710_c0_seq1	-	79.93	76.82	-0.0572551	Cleavage	small subunit ribosomal protein S2e	GO:0005840.ribosome;GO:0003723.RNA binding;GO:0030529.ribonucleoprotein complex;GO:0006412.translation;GO:0005622.intracellular;GO:0003735.structural constituent of ribosome;GO:0015935.small ribosomal subunit;	ko03010. Ribosome;

## Sheet: miR166(A3A9)
miRNA_ID	Up/Down	RPM1	RPM2	Log2(Fold Change)	Pvalue	Tagert_Gene	Up/Down	RPKM1	RPKM2	Log2(Fold Change)	Inhibition	Function	GO	Pathway
gma-miR166u	down	703.704	2283.05	1.69793	0	comp30734_c0_seq3	-	1.28	1.07	-0.258533	Cleavage	ABA responsive element binding factor	GO:0005634.nucleus;GO:0003677.DNA binding;GO:0006355.regulation of transcription. DNA-dependent;GO:0006351.transcription. DNA-dependent;GO:0046983.protein dimerization activity;GO:0051258.protein polymerization;GO:0043234.protein complex;GO:0000166.nucleotide binding;GO:0043565.sequence-specific DNA binding;GO:0005525.GTP binding;GO:0003700.sequence-specific DNA binding transcription factor activ…	ko04075. Plant hormone signal transduction;
gma-miR166u	down	703.704	2283.05	1.69793	0	comp138319_c0_seq1	up	2.51	0.69	-1.86302	Cleavage	ABA responsive element binding factor	GO:0005634.nucleus;GO:0003677.DNA binding;GO:0006355.regulation of transcription. DNA-dependent;GO:0006351.transcription. DNA-dependent;GO:0046983.protein dimerization activity;GO:0051258.protein polymerization;GO:0043234.protein complex;GO:0000166.nucleotide binding;GO:0043565.sequence-specific DNA binding;GO:0005525.GTP binding;GO:0003700.sequence-specific DNA binding transcription factor activ…	ko04075. Plant hormone signal transduction;
gma-miR166h-3p	down	74256.9	193196	1.37947	0	comp30734_c0_seq3	-	1.28	1.07	-0.258533	Cleavage	ABA responsive element binding factor	GO:0005634.nucleus;GO:0003677.DNA binding;GO:0006355.regulation of transcription. DNA-dependent;GO:0006351.transcription. DNA-dependent;GO:0046983.protein dimerization activity;GO:0051258.protein polymerization;GO:0043234.protein complex;GO:0000166.nucleotide binding;GO:0043565.sequence-specific DNA binding;GO:0005525.GTP binding;GO:0003700.sequence-specific DNA binding transcription factor activ…	ko04075. Plant hormone signal transduction;
gma-miR166h-3p	down	74256.9	193196	1.37947	0	comp138319_c0_seq1	up	2.51	0.69	-1.86302	Cleavage	ABA responsive element binding factor	GO:0005634.nucleus;GO:0003677.DNA binding;GO:0006355.regulation of transcription. DNA-dependent;GO:0006351.transcription. DNA-dependent;GO:0046983.protein dimerization activity;GO:0051258.protein polymerization;GO:0043234.protein complex;GO:0000166.nucleotide binding;GO:0043565.sequence-specific DNA binding;GO:0005525.GTP binding;GO:0003700.sequence-specific DNA binding transcription factor activ…	ko04075. Plant hormone signal transduction;
osa-miR166e-3p	down	24.8756	107.007	2.10489	0.000111062	comp45076_c0_seq1	-	13.4	13.45	0.00537317	Cleavage	homeobox-leucine zipper protein	GO:0005634.nucleus;GO:0003677.DNA binding;GO:0006355.regulation of transcription. DNA-dependent;GO:0043565.sequence-specific DNA binding;GO:0006351.transcription. DNA-dependent;GO:0003700.sequence-specific DNA binding transcription factor activity;	-
ctr-miR166	down	57202.1	198759	1.79688	0	comp45076_c0_seq1	-	13.4	13.45	0.00537317	Cleavage	homeobox-leucine zipper protein	GO:0005634.nucleus;GO:0003677.DNA binding;GO:0006355.regulation of transcription. DNA-dependent;GO:0043565.sequence-specific DNA binding;GO:0006351.transcription. DNA-dependent;GO:0003700.sequence-specific DNA binding transcription factor activity;	-
cme-miR166i	down	81.2604	281.635	1.7932	7.89691e-09	comp45076_c0_seq1	-	13.4	13.45	0.00537317	Cleavage	homeobox-leucine zipper protein	GO:0005634.nucleus;GO:0003677.DNA binding;GO:0006355.regulation of transcription. DNA-dependent;GO:0043565.sequence-specific DNA binding;GO:0006351.transcription. DNA-dependent;GO:0003700.sequence-specific DNA binding transcription factor activity;	-
ath-miR166a	down	57707.7	199713	1.79109	0	comp45076_c0_seq1	-	13.4	13.45	0.00537317	Cleavage	homeobox-leucine zipper protein	GO:0005634.nucleus;GO:0003677.DNA binding;GO:0006355.regulation of transcription. DNA-dependent;GO:0043565.sequence-specific DNA binding;GO:0006351.transcription. DNA-dependent;GO:0003700.sequence-specific DNA binding transcription factor activity;	-
zma-miR166h-3p	down	3388.01	11458.4	1.7579	0	comp45076_c0_seq1	-	13.4	13.45	0.00537317	Cleavage	homeobox-leucine zipper protein	GO:0005634.nucleus;GO:0003677.DNA binding;GO:0006355.regulation of transcription. DNA-dependent;GO:0043565.sequence-specific DNA binding;GO:0006351.transcription. DNA-dependent;GO:0003700.sequence-specific DNA binding transcription factor activity;	-
gma-miR166m	down	221.14	738.477	1.7396	0	comp45076_c0_seq1	-	13.4	13.45	0.00537317	Cleavage	homeobox-leucine zipper protein	GO:0005634.nucleus;GO:0003677.DNA binding;GO:0006355.regulation of transcription. DNA-dependent;GO:0043565.sequence-specific DNA binding;GO:0006351.transcription. DNA-dependent;GO:0003700.sequence-specific DNA binding transcription factor activity;	-
gma-miR166u	down	703.704	2283.05	1.69793	0	comp45076_c0_seq1	-	13.4	13.45	0.00537317	Cleavage	homeobox-leucine zipper protein	GO:0005634.nucleus;GO:0003677.DNA binding;GO:0006355.regulation of transcription. DNA-dependent;GO:0043565.sequence-specific DNA binding;GO:0006351.transcription. DNA-dependent;GO:0003700.sequence-specific DNA binding transcription factor activity;	-
crt-miR166b	down	385.246	1229.41	1.67411	0	comp45076_c0_seq1	-	13.4	13.45	0.00537317	Cleavage	homeobox-leucine zipper protein	GO:0005634.nucleus;GO:0003677.DNA binding;GO:0006355.regulation of transcription. DNA-dependent;GO:0043565.sequence-specific DNA binding;GO:0006351.transcription. DNA-dependent;GO:0003700.sequence-specific DNA binding transcription factor activity;	-
osa-miR166m	down	390.959	1235.35	1.65984	0	comp45076_c0_seq1	-	13.4	13.45	0.00537317	Cleavage	homeobox-leucine zipper protein	GO:0005634.nucleus;GO:0003677.DNA binding;GO:0006355.regulation of transcription. DNA-dependent;GO:0043565.sequence-specific DNA binding;GO:0006351.transcription. DNA-dependent;GO:0003700.sequence-specific DNA binding transcription factor activity;	-
osa-miR166g-3p	down	182.234	544.764	1.57984	8.41549e-14	comp45076_c0_seq1	-	13.4	13.45	0.00537317	Cleavage	homeobox-leucine zipper protein	GO:0005634.nucleus;GO:0003677.DNA binding;GO:0006355.regulation of transcription. DNA-dependent;GO:0043565.sequence-specific DNA binding;GO:0006351.transcription. DNA-dependent;GO:0003700.sequence-specific DNA binding transcription factor activity;	-
sbi-miR166k	down	62.8307	184.112	1.55104	1.78168e-05	comp45076_c0_seq1	-	13.4	13.45	0.00537317	Cleavage	homeobox-leucine zipper protein	GO:0005634.nucleus;GO:0003677.DNA binding;GO:0006355.regulation of transcription. DNA-dependent;GO:0043565.sequence-specific DNA binding;GO:0006351.transcription. DNA-dependent;GO:0003700.sequence-specific DNA binding transcription factor activity;	-
gma-miR166h-3p	down	74256.9	193196	1.37947	0	comp45076_c0_seq1	-	13.4	13.45	0.00537317	Cleavage	homeobox-leucine zipper protein	GO:0005634.nucleus;GO:0003677.DNA binding;GO:0006355.regulation of transcription. DNA-dependent;GO:0043565.sequence-specific DNA binding;GO:0006351.transcription. DNA-dependent;GO:0003700.sequence-specific DNA binding transcription factor activity;	-
mtr-miR166b	down	40.719	96.9216	1.25112	0.00666425	comp45076_c0_seq1	-	13.4	13.45	0.00537317	Cleavage	homeobox-leucine zipper protein	GO:0005634.nucleus;GO:0003677.DNA binding;GO:0006355.regulation of transcription. DNA-dependent;GO:0043565.sequence-specific DNA binding;GO:0006351.transcription. DNA-dependent;GO:0003700.sequence-specific DNA binding transcription factor activity;	-
bdi-miR166e	down	1638.42	3736.8	1.18949	0	comp45076_c0_seq1	-	13.4	13.45	0.00537317	Cleavage	homeobox-leucine zipper protein	GO:0005634.nucleus;GO:0003677.DNA binding;GO:0006355.regulation of transcription. DNA-dependent;GO:0043565.sequence-specific DNA binding;GO:0006351.transcription. DNA-dependent;GO:0003700.sequence-specific DNA binding transcription factor activity;	-
osa-miR166g-3p	down	182.234	544.764	1.57984	8.41549e-14	comp40295_c0_seq6	-	21.06	17.2	-0.292097	Cleavage	large subunit ribosomal protein L9e	GO:0005840.ribosome;GO:0030529.ribonucleoprotein complex;GO:0006412.translation;GO:0005622.intracellular;GO:0003735.structural constituent of ribosome;GO:0019843.rRNA binding;	ko03010. Ribosome;
sbi-miR166k	down	62.8307	184.112	1.55104	1.78168e-05	comp40295_c0_seq6	-	21.06	17.2	-0.292097	Cleavage	large subunit ribosomal protein L9e	GO:0005840.ribosome;GO:0030529.ribonucleoprotein complex;GO:0006412.translation;GO:0005622.intracellular;GO:0003735.structural constituent of ribosome;GO:0019843.rRNA binding;	ko03010. Ribosome;
mtr-miR166b	down	40.719	96.9216	1.25112	0.00666425	comp40295_c0_seq6	-	21.06	17.2	-0.292097	Cleavage	large subunit ribosomal protein L9e	GO:0005840.ribosome;GO:0030529.ribonucleoprotein complex;GO:0006412.translation;GO:0005622.intracellular;GO:0003735.structural constituent of ribosome;GO:0019843.rRNA binding;	ko03010. Ribosome;
ctr-miR166	down	57202.1	198759	1.79688	0	comp44152_c0_seq7	-	1.42	1.47	0.0499252	Translation	peroxidase	GO:0006979.response to oxidative stress;GO:0046872.metal ion binding;GO:0020037.heme binding;GO:0004601.peroxidase activity;GO:0055114.oxidation-reduction process;GO:0016491.oxidoreductase activity;	ko00360. Phenylalanine metabolism;ko00680. Methane metabolism;ko00940. Phenylpropanoid biosynthesis;
ath-miR166a	down	57707.7	199713	1.79109	0	comp44152_c0_seq7	-	1.42	1.47	0.0499252	Translation	peroxidase	GO:0006979.response to oxidative stress;GO:0046872.metal ion binding;GO:0020037.heme binding;GO:0004601.peroxidase activity;GO:0055114.oxidation-reduction process;GO:0016491.oxidoreductase activity;	ko00360. Phenylalanine metabolism;ko00680. Methane metabolism;ko00940. Phenylpropanoid biosynthesis;
zma-miR166h-3p	down	3388.01	11458.4	1.7579	0	comp44152_c0_seq7	-	1.42	1.47	0.0499252	Translation	peroxidase	GO:0006979.response to oxidative stress;GO:0046872.metal ion binding;GO:0020037.heme binding;GO:0004601.peroxidase activity;GO:0055114.oxidation-reduction process;GO:0016491.oxidoreductase activity;	ko00360. Phenylalanine metabolism;ko00680. Methane metabolism;ko00940. Phenylpropanoid biosynthesis;
gma-miR166u	down	703.704	2283.05	1.69793	0	comp44152_c0_seq7	-	1.42	1.47	0.0499252	Cleavage	peroxidase	GO:0006979.response to oxidative stress;GO:0046872.metal ion binding;GO:0020037.heme binding;GO:0004601.peroxidase activity;GO:0055114.oxidation-reduction process;GO:0016491.oxidoreductase activity;	ko00360. Phenylalanine metabolism;ko00680. Methane metabolism;ko00940. Phenylpropanoid biosynthesis;
crt-miR166b	down	385.246	1229.41	1.67411	0	comp44152_c0_seq7	-	1.42	1.47	0.0499252	Translation	peroxidase	GO:0006979.response to oxidative stress;GO:0046872.metal ion binding;GO:0020037.heme binding;GO:0004601.peroxidase activity;GO:0055114.oxidation-reduction process;GO:0016491.oxidoreductase activity;	ko00360. Phenylalanine metabolism;ko00680. Methane metabolism;ko00940. Phenylpropanoid biosynthesis;
osa-miR166m	down	390.959	1235.35	1.65984	0	comp44152_c0_seq7	-	1.42	1.47	0.0499252	Translation	peroxidase	GO:0006979.response to oxidative stress;GO:0046872.metal ion binding;GO:0020037.heme binding;GO:0004601.peroxidase activity;GO:0055114.oxidation-reduction process;GO:0016491.oxidoreductase activity;	ko00360. Phenylalanine metabolism;ko00680. Methane metabolism;ko00940. Phenylpropanoid biosynthesis;
osa-miR166g-3p	down	182.234	544.764	1.57984	8.41549e-14	comp44152_c0_seq7	-	1.42	1.47	0.0499252	Translation	peroxidase	GO:0006979.response to oxidative stress;GO:0046872.metal ion binding;GO:0020037.heme binding;GO:0004601.peroxidase activity;GO:0055114.oxidation-reduction process;GO:0016491.oxidoreductase activity;	ko00360. Phenylalanine metabolism;ko00680. Methane metabolism;ko00940. Phenylpropanoid biosynthesis;
sbi-miR166k	down	62.8307	184.112	1.55104	1.78168e-05	comp44152_c0_seq7	-	1.42	1.47	0.0499252	Translation	peroxidase	GO:0006979.response to oxidative stress;GO:0046872.metal ion binding;GO:0020037.heme binding;GO:0004601.peroxidase activity;GO:0055114.oxidation-reduction process;GO:0016491.oxidoreductase activity;	ko00360. Phenylalanine metabolism;ko00680. Methane metabolism;ko00940. Phenylpropanoid biosynthesis;
gma-miR166h-3p	down	74256.9	193196	1.37947	0	comp44152_c0_seq7	-	1.42	1.47	0.0499252	Cleavage	peroxidase	GO:0006979.response to oxidative stress;GO:0046872.metal ion binding;GO:0020037.heme binding;GO:0004601.peroxidase activity;GO:0055114.oxidation-reduction process;GO:0016491.oxidoreductase activity;	ko00360. Phenylalanine metabolism;ko00680. Methane metabolism;ko00940. Phenylpropanoid biosynthesis;
mtr-miR166b	down	40.719	96.9216	1.25112	0.00666425	comp44152_c0_seq7	-	1.42	1.47	0.0499252	Translation	peroxidase	GO:0006979.response to oxidative stress;GO:0046872.metal ion binding;GO:0020037.heme binding;GO:0004601.peroxidase activity;GO:0055114.oxidation-reduction process;GO:0016491.oxidoreductase activity;	ko00360. Phenylalanine metabolism;ko00680. Methane metabolism;ko00940. Phenylpropanoid biosynthesis;
bdi-miR166e	down	1638.42	3736.8	1.18949	0	comp44152_c0_seq7	-	1.42	1.47	0.0499252	Cleavage	peroxidase	GO:0006979.response to oxidative stress;GO:0046872.metal ion binding;GO:0020037.heme binding;GO:0004601.peroxidase activity;GO:0055114.oxidation-reduction process;GO:0016491.oxidoreductase activity;	ko00360. Phenylalanine metabolism;ko00680. Methane metabolism;ko00940. Phenylpropanoid biosynthesis;
osa-miR166e-3p	down	24.8756	107.007	2.10489	0.000111062	comp35879_c0_seq3	-	4.81	4.85	0.0119479	Cleavage	ribonucleoside-diphosphate reductase subunit M2	GO:0006260.DNA replication;GO:0046914.transition metal ion binding;GO:0005737.cytoplasm;GO:0055114.oxidation-reduction process;GO:0004748.ribonucleoside-diphosphate reductase activity. thioredoxin disulfide as acceptor;GO:0046872.metal ion binding;GO:0009186.deoxyribonucleoside diphosphate metabolic process;GO:0016491.oxidoreductase activity;	ko00230. Purine metabolism;ko00240. Pyrimidine metabolism;ko00480. Glutathione metabolism;ko04115. p53 signaling pathway;
ctr-miR166	down	57202.1	198759	1.79688	0	comp35879_c0_seq3	-	4.81	4.85	0.0119479	Cleavage	ribonucleoside-diphosphate reductase subunit M2	GO:0006260.DNA replication;GO:0046914.transition metal ion binding;GO:0005737.cytoplasm;GO:0055114.oxidation-reduction process;GO:0004748.ribonucleoside-diphosphate reductase activity. thioredoxin disulfide as acceptor;GO:0046872.metal ion binding;GO:0009186.deoxyribonucleoside diphosphate metabolic process;GO:0016491.oxidoreductase activity;	ko00230. Purine metabolism;ko00240. Pyrimidine metabolism;ko00480. Glutathione metabolism;ko04115. p53 signaling pathway;
ath-miR166a	down	57707.7	199713	1.79109	0	comp35879_c0_seq3	-	4.81	4.85	0.0119479	Cleavage	ribonucleoside-diphosphate reductase subunit M2	GO:0006260.DNA replication;GO:0046914.transition metal ion binding;GO:0005737.cytoplasm;GO:0055114.oxidation-reduction process;GO:0004748.ribonucleoside-diphosphate reductase activity. thioredoxin disulfide as acceptor;GO:0046872.metal ion binding;GO:0009186.deoxyribonucleoside diphosphate metabolic process;GO:0016491.oxidoreductase activity;	ko00230. Purine metabolism;ko00240. Pyrimidine metabolism;ko00480. Glutathione metabolism;ko04115. p53 signaling pathway;
zma-miR166h-3p	down	3388.01	11458.4	1.7579	0	comp35879_c0_seq3	-	4.81	4.85	0.0119479	Cleavage	ribonucleoside-diphosphate reductase subunit M2	GO:0006260.DNA replication;GO:0046914.transition metal ion binding;GO:0005737.cytoplasm;GO:0055114.oxidation-reduction process;GO:0004748.ribonucleoside-diphosphate reductase activity. thioredoxin disulfide as acceptor;GO:0046872.metal ion binding;GO:0009186.deoxyribonucleoside diphosphate metabolic process;GO:0016491.oxidoreductase activity;	ko00230. Purine metabolism;ko00240. Pyrimidine metabolism;ko00480. Glutathione metabolism;ko04115. p53 signaling pathway;
gma-miR166m	down	221.14	738.477	1.7396	0	comp35879_c0_seq3	-	4.81	4.85	0.0119479	Translation	ribonucleoside-diphosphate reductase subunit M2	GO:0006260.DNA replication;GO:0046914.transition metal ion binding;GO:0005737.cytoplasm;GO:0055114.oxidation-reduction process;GO:0004748.ribonucleoside-diphosphate reductase activity. thioredoxin disulfide as acceptor;GO:0046872.metal ion binding;GO:0009186.deoxyribonucleoside diphosphate metabolic process;GO:0016491.oxidoreductase activity;	ko00230. Purine metabolism;ko00240. Pyrimidine metabolism;ko00480. Glutathione metabolism;ko04115. p53 signaling pathway;
crt-miR166b	down	385.246	1229.41	1.67411	0	comp35879_c0_seq3	-	4.81	4.85	0.0119479	Cleavage	ribonucleoside-diphosphate reductase subunit M2	GO:0006260.DNA replication;GO:0046914.transition metal ion binding;GO:0005737.cytoplasm;GO:0055114.oxidation-reduction process;GO:0004748.ribonucleoside-diphosphate reductase activity. thioredoxin disulfide as acceptor;GO:0046872.metal ion binding;GO:0009186.deoxyribonucleoside diphosphate metabolic process;GO:0016491.oxidoreductase activity;	ko00230. Purine metabolism;ko00240. Pyrimidine metabolism;ko00480. Glutathione metabolism;ko04115. p53 signaling pathway;
osa-miR166m	down	390.959	1235.35	1.65984	0	comp35879_c0_seq3	-	4.81	4.85	0.0119479	Cleavage	ribonucleoside-diphosphate reductase subunit M2	GO:0006260.DNA replication;GO:0046914.transition metal ion binding;GO:0005737.cytoplasm;GO:0055114.oxidation-reduction process;GO:0004748.ribonucleoside-diphosphate reductase activity. thioredoxin disulfide as acceptor;GO:0046872.metal ion binding;GO:0009186.deoxyribonucleoside diphosphate metabolic process;GO:0016491.oxidoreductase activity;	ko00230. Purine metabolism;ko00240. Pyrimidine metabolism;ko00480. Glutathione metabolism;ko04115. p53 signaling pathway;
gma-miR166u	down	703.704	2283.05	1.69793	0	comp31710_c0_seq1	-	71.28	76.82	0.107985	Cleavage	small subunit ribosomal protein S2e	GO:0005840.ribosome;GO:0003723.RNA binding;GO:0030529.ribonucleoprotein complex;GO:0006412.translation;GO:0005622.intracellular;GO:0003735.structural constituent of ribosome;GO:0015935.small ribosomal subunit;	ko03010. Ribosome;
gma-miR166h-3p	down	74256.9	193196	1.37947	0	comp31710_c0_seq1	-	71.28	76.82	0.107985	Cleavage	small subunit ribosomal protein S2e	GO:0005840.ribosome;GO:0003723.RNA binding;GO:0030529.ribonucleoprotein complex;GO:0006412.translation;GO:0005622.intracellular;GO:0003735.structural constituent of ribosome;GO:0015935.small ribosomal subunit;	ko03010. Ribosome;
bdi-miR166e	down	1638.42	3736.8	1.18949	0	comp41630_c0_seq1	-	14.35	13.32	-0.107457	Cleavage	Xaa-Pro dipeptidase	GO:0008233.peptidase activity;GO:0008235.metalloexopeptidase activity;GO:0046872.metal ion binding;GO:0008237.metallopeptidase activity;GO:0004177.aminopeptidase activity;GO:0016787.hydrolase activity;GO:0006508.proteolysis;GO:0009987.cellular process;GO:0030574.collagen catabolic process;GO:0030145.manganese ion binding;GO:0016805.dipeptidase activity;	-
