# Supplementary material for: MicroRNA and mRNA expression profiling analysis revealed the regulation of plant height in Gossypium hirsutum
Source: BMC Genomics. 2015 Oct 30;16:886. doi: 10.1186/s12864-015-2071-6 (PMC4628322; doi:10.1186/s12864-015-2071-6)
Supplement: Additional file 7: — Predicted targets of miRNAs different expressed between tall-mutant (A3) and wild-type (A9). (XLSX 82 kb) [file 12864_2015_2071_MOESM7_ESM.xlsx]

## Sheet: A3_A9_dif_miRNA_mRNA2
miRNA_ID	Up/Down	RPM1	RPM2	Log2(Fold Change)	Pvalue	Tagert_Gene	Up/Down	RPKM1	RPKM2	Log2(Fold Change)	Inhibition	Function	GO	Pathway
ath-miR399a	up	9.95025	0	NA	0.00269966	comp44870_c0_seq1	-	6.66	6.95	0.0614908	Cleavage	ubiquitin-conjugating enzyme E2 O	GO:0016567.protein ubiquitination;GO:0016881.acid-amino acid ligase activity;GO:0016874.ligase activity;GO:0004842.ubiquitin-protein ligase activity;	ko04120. Ubiquitin mediated proteolysis;
vvi-miR396b	down	0	53.8996	NA	0.000226097	comp42872_c0_seq1	-	23.86	26.09	0.128903	Cleavage	SWI/SNF-related matrix-associated actin-dependent regulator of chromatin subfamily A member 2/4	GO:0003677.DNA binding;GO:0005524.ATP binding;GO:0004386.helicase activity;GO:0003676.nucleic acid binding;	-
mdm-miR827	up	6.6335	0	NA	0.0143056	comp38373_c0_seq3	-	3.08	3.63	0.237039	Cleavage	solute carrier family 25 (mitochondrial adenine nucleotide translocator). member 4/5/6/31	GO:0016020.membrane;GO:0006810.transport;GO:0055085.transmembrane transport;GO:0007059.chromosome segregation;GO:0071817.MMXD complex;GO:0016021.integral to membrane;GO:0005743.mitochondrial inner membrane;GO:0005739.mitochondrion;GO:0005488.binding;GO:0005215.transporter activity;	ko04020. Calcium signaling pathway;ko05012. Parkinson's disease;ko05016. Huntington's disease;ko05166. HTLV-I infection;
gma-miR171k-5p	up	6.6335	0	NA	0.0143056	comp31622_c0_seq1	-	6.78	4.07	-0.736256	Cleavage	pectate lyase	GO:0016829.lyase activity;GO:0030570.pectate lyase activity;	ko00040. Pentose and glucuronate interconversions;
bna-miR169g	up	5.52792	0	NA	0.0253469	comp43899_c0_seq25	-	1.26	1.13	-0.157101	Cleavage	nuclear transcription factor Y. alpha	GO:0005634.nucleus;GO:0003677.DNA binding;GO:0016602.CCAAT-binding factor complex;GO:0006355.regulation of transcription. DNA-dependent;GO:0006351.transcription. DNA-dependent;GO:0003700.sequence-specific DNA binding transcription factor activity;	ko04612. Antigen processing and presentation;ko05152. Tuberculosis;
pde-miR159	up	27.6396	0	NA	5.73098e-07	comp41697_c0_seq6	-	2.24	2.36	0.0752881	Cleavage	nuclear pore complex protein Nup53	-	ko03013. RNA transport;
pde-miR159	up	27.6396	0	NA	5.73098e-07	comp27391_c0_seq1	-	1.83	1.54	-0.248913	Cleavage	myb proto-oncogene protein. plant	GO:0005634.nucleus;GO:0003677.DNA binding;GO:0006355.regulation of transcription. DNA-dependent;	-
gma-miR171k-5p	up	6.6335	0	NA	0.0143056	comp45246_c0_seq1	-	33.16	31.99	-0.051823	Cleavage	heat shock 70kDa protein 1/8	GO:0032440.2-alkenal reductase [NAD(P)] activity;GO:0006457.protein folding;GO:0005524.ATP binding;GO:0051082.unfolded protein binding;GO:0000166.nucleotide binding;GO:0006950.response to stress;GO:0005739.mitochondrion;GO:0055114.oxidation-reduction process;GO:0016491.oxidoreductase activity;	ko03040. Spliceosome;ko04010. MAPK signaling pathway;ko04141. Protein processing in endoplasmic reticulum;ko04144. Endocytosis;ko04612. Antigen processing and presentation;ko05134. Legionellosis;ko05145. Toxoplasmosis;ko05162. Measles;ko05164. Influenza A;ko05169. Epstein-Barr virus infection;
pde-miR159	up	27.6396	0	NA	5.73098e-07	comp46582_c0_seq11	-	3.95	4.48	0.181646	Cleavage	cohesin complex subunit SCC1	GO:0000228.nuclear chromosome;	ko04110. Cell cycle;ko04111. Cell cycle - yeast;
vvi-miR396b	down	0	53.8996	NA	0.000226097	comp46993_c0_seq4	-	1.35	1.56	0.208587	Translation	ATP-dependent RNA helicase DDX46/PRP5	GO:0016787.hydrolase activity;GO:0005524.ATP binding;GO:0000166.nucleotide binding;GO:0004386.helicase activity;GO:0008026.ATP-dependent helicase activity;GO:0003676.nucleic acid binding;	ko03040. Spliceosome;
vvi-miR396b	down	0	53.8996	NA	0.000226097	comp231082_c0_seq1	down	0	1.27	NA	Translation	-	-	-
vvi-miR396b	down	0	53.8996	NA	0.000226097	comp41039_c0_seq1	-	3.25	5.55	0.772048	Translation	-	-	-
ath-miR399a	up	9.95025	0	NA	0.00269966	comp38083_c0_seq1	-	13.18	19.35	0.553983	Translation	-	GO:0006810.transport;GO:0016020.membrane;GO:0055085.transmembrane transport;GO:0009706.chloroplast inner membrane;GO:0009528.plastid inner membrane;GO:0016021.integral to membrane;GO:0009536.plastid;GO:0006814.sodium ion transport;GO:0005886.plasma membrane;GO:0005215.transporter activity;GO:0009507.chloroplast;	-
vvi-miR396b	down	0	53.8996	NA	0.000226097	comp44417_c0_seq5	-	6.8	8.48	0.31853	Translation	-	GO:0008168.methyltransferase activity;GO:0032259.methylation;	-
ath-miR399a	up	9.95025	0	NA	0.00269966	comp35913_c0_seq2	-	4.08	4.1	0.00705476	Translation	-	GO:0005488.binding;	-
gma-miR171k-5p	up	6.6335	0	NA	0.0143056	comp38737_c0_seq1	-	1.93	1.87	-0.0455626	Translation	-	GO:0005524.ATP binding;GO:0006952.defense response;GO:0006915.apoptotic process;	-
vvi-miR396b	down	0	53.8996	NA	0.000226097	comp29854_c0_seq1	-	1.28	1.1	-0.21864	Translation	-	-	-
pde-miR159	up	27.6396	0	NA	5.73098e-07	comp45675_c0_seq3	-	3.52	3.01	-0.225812	Translation	-	GO:0006281.DNA repair;GO:0005524.ATP binding;GO:0006298.mismatch repair;GO:0030983.mismatched DNA binding;GO:0005622.intracellular;GO:0004518.nuclease activity;	-
ath-miR399a	up	9.95025	0	NA	0.00269966	comp38606_c0_seq2	-	2.17	1.62	-0.421701	Translation	-	-	-
ath-miR399a	up	9.95025	0	NA	0.00269966	comp309587_c0_seq1	up	0.97	0.43	-1.17365	Translation	-	GO:0005575.cellular_component;GO:0003674.molecular_function;GO:0006952.defense response;GO:0005576.extracellular region;GO:0008150.biological_process;	-
bna-miR169g	up	5.52792	0	NA	0.0253469	comp202465_c0_seq1	up	1.76	0	NA	Cleavage	-	-	-
vvi-miR396b	down	0	53.8996	NA	0.000226097	comp272010_c0_seq1	down	0.19	0.69	1.8606	Cleavage	-	-	-
pde-miR159	up	27.6396	0	NA	5.73098e-07	comp260301_c0_seq1	down	0.42	1.14	1.44057	Cleavage	-	-	-
gma-miR171k-5p	up	6.6335	0	NA	0.0143056	comp18303_c0_seq1	-	1.85	3.31	0.839306	Cleavage	-	GO:0008083.growth factor activity;GO:0030154.cell differentiation;GO:0008283.cell proliferation;GO:0007275.multicellular organismal development;GO:0005576.extracellular region;	-
ath-miR399a	up	9.95025	0	NA	0.00269966	comp5311_c0_seq1	-	1.22	2.05	0.748743	Cleavage	-	-	-
gma-miR160a-3p	up	4.42233	0	NA	0.0454998	comp18604_c0_seq1	-	1.13	1.77	0.647427	Cleavage	-	-	-
mdm-miR827	up	6.6335	0	NA	0.0143056	comp18883_c0_seq1	-	0.61	0.93	0.608421	Cleavage	-	-	-
vvi-miR396b	down	0	53.8996	NA	0.000226097	comp308972_c0_seq1	-	0.6	0.9	0.584963	Cleavage	-	-	-
vvi-miR396b	down	0	53.8996	NA	0.000226097	comp40072_c0_seq1	-	25.51	36	0.496934	Cleavage	-	GO:0005634.nucleus;GO:0005524.ATP binding;GO:0006355.regulation of transcription. DNA-dependent;GO:0016818.hydrolase activity. acting on acid anhydrides. in phosphorus-containing anhydrides;	-
mdm-miR827	up	6.6335	0	NA	0.0143056	comp40057_c0_seq1	-	14.48	19.88	0.457256	Cleavage	-	GO:0055085.transmembrane transport;GO:0016021.integral to membrane;	-
vvi-miR396b	down	0	53.8996	NA	0.000226097	comp45628_c0_seq2	-	4.09	5.61	0.4559	Cleavage	-	GO:0000151.ubiquitin ligase complex;GO:0016567.protein ubiquitination;GO:0005488.binding;GO:0016874.ligase activity;GO:0004842.ubiquitin-protein ligase activity;	-
bna-miR169g	up	5.52792	0	NA	0.0253469	comp6089_c0_seq1	-	0.75	1.01	0.429393	Cleavage	-	-	-
gma-miR171k-5p	up	6.6335	0	NA	0.0143056	comp39877_c0_seq2	-	4.16	5.45	0.389673	Cleavage	-	-	-
gma-miR171k-5p	up	6.6335	0	NA	0.0143056	comp34089_c0_seq2	-	9.94	12.71	0.354646	Cleavage	-	GO:0016787.hydrolase activity;GO:0008233.peptidase activity;GO:0006508.proteolysis;GO:0005576.extracellular region;GO:0004190.aspartic-type endopeptidase activity;	-
gma-miR171k-5p	up	6.6335	0	NA	0.0143056	comp39956_c0_seq1	-	20.01	23.81	0.250846	Cleavage	-	-	-
pde-miR159	up	27.6396	0	NA	5.73098e-07	comp192960_c0_seq1	-	0.71	0.8	0.172181	Cleavage	-	-	-
pde-miR159	up	27.6396	0	NA	5.73098e-07	comp41117_c0_seq6	-	3.33	3.72	0.15978	Cleavage	-	-	-
vvi-miR396b	down	0	53.8996	NA	0.000226097	comp41571_c0_seq6	-	6.48	6.9	0.0906025	Cleavage	-	GO:0005509.calcium ion binding;	-
bna-miR169g	up	5.52792	0	NA	0.0253469	comp110809_c0_seq1	-	2.43	2.48	0.0293838	Cleavage	-	-	-
vvi-miR396b	down	0	53.8996	NA	0.000226097	comp46043_c0_seq3	-	1.8	1.82	0.0159415	Cleavage	-	GO:0005524.ATP binding;GO:0005529.carbohydrate binding;GO:0006468.protein phosphorylation;GO:0004674.protein serine/threonine kinase activity;GO:0004672.protein kinase activity;GO:0000166.nucleotide binding;GO:0048544.recognition of pollen;GO:0016772.transferase activity. transferring phosphorus-containing groups;	-
gma-miR171k-5p	up	6.6335	0	NA	0.0143056	comp44130_c0_seq3	-	8.57	8.52	-0.00844177	Cleavage	-	-	-
ath-miR399a	up	9.95025	0	NA	0.00269966	comp32726_c0_seq1	-	19.01	17.75	-0.0989395	Cleavage	-	GO:0006457.protein folding;GO:0051082.unfolded protein binding;GO:0031072.heat shock protein binding;	-
ath-miR399a	up	9.95025	0	NA	0.00269966	comp220828_c0_seq1	-	0.91	0.82	-0.150243	Cleavage	-	-	-
gma-miR171k-5p	up	6.6335	0	NA	0.0143056	comp343392_c0_seq1	-	0.63	0.56	-0.169925	Cleavage	-	-	-
bna-miR169g	up	5.52792	0	NA	0.0253469	comp34688_c0_seq1	-	3.43	2.93	-0.227308	Cleavage	-	GO:0016787.hydrolase activity;GO:0008152.metabolic process;	-
vvi-miR396b	down	0	53.8996	NA	0.000226097	comp21217_c0_seq1	-	6.38	5.36	-0.251323	Cleavage	-	-	-
pde-miR159	up	27.6396	0	NA	5.73098e-07	comp43427_c0_seq5	-	1.97	1.65	-0.25573	Cleavage	-	-	-
pde-miR159	up	27.6396	0	NA	5.73098e-07	comp26113_c0_seq1	-	3.54	2.95	-0.263034	Cleavage	-	-	-
vvi-miR396b	down	0	53.8996	NA	0.000226097	comp36273_c0_seq2	-	35.65	29.65	-0.26587	Cleavage	-	GO:0005634.nucleus;GO:0005524.ATP binding;GO:0006355.regulation of transcription. DNA-dependent;GO:0016818.hydrolase activity. acting on acid anhydrides. in phosphorus-containing anhydrides;	-
ath-miR171b	down	0.552792	17.8344	5.01179	0.040682	comp442982_c0_seq1	down	0.31	1.1	1.82716	Cleavage	-	-	-
ath-miR171b	down	0.552792	17.8344	5.01179	0.040682	comp41427_c0_seq4	-	5.55	5.08	-0.127659	Cleavage	-	GO:0006355.regulation of transcription. DNA-dependent;GO:0006351.transcription. DNA-dependent;	-
ath-miR396b	down	4.42233	137.127	4.95456	1.44958e-08	comp42872_c0_seq1	-	23.86	26.09	0.128903	Cleavage	SWI/SNF-related matrix-associated actin-dependent regulator of chromatin subfamily A member 2/4	GO:0003677.DNA binding;GO:0005524.ATP binding;GO:0004386.helicase activity;GO:0003676.nucleic acid binding;	-
ath-miR396b	down	4.42233	137.127	4.95456	1.44958e-08	comp46993_c0_seq4	-	1.35	1.56	0.208587	Translation	ATP-dependent RNA helicase DDX46/PRP5	GO:0016787.hydrolase activity;GO:0005524.ATP binding;GO:0000166.nucleotide binding;GO:0004386.helicase activity;GO:0008026.ATP-dependent helicase activity;GO:0003676.nucleic acid binding;	ko03040. Spliceosome;
ath-miR396b	down	4.42233	137.127	4.95456	1.44958e-08	comp231082_c0_seq1	down	0	1.27	NA	Translation	-	-	-
ath-miR396b	down	4.42233	137.127	4.95456	1.44958e-08	comp41039_c0_seq1	-	3.25	5.55	0.772048	Translation	-	-	-
ath-miR396b	down	4.42233	137.127	4.95456	1.44958e-08	comp44417_c0_seq5	-	6.8	8.48	0.31853	Translation	-	GO:0008168.methyltransferase activity;GO:0032259.methylation;	-
ath-miR396b	down	4.42233	137.127	4.95456	1.44958e-08	comp29854_c0_seq1	-	1.28	1.1	-0.21864	Translation	-	-	-
ath-miR396b	down	4.42233	137.127	4.95456	1.44958e-08	comp272010_c0_seq1	down	0.19	0.69	1.8606	Cleavage	-	-	-
ath-miR396b	down	4.42233	137.127	4.95456	1.44958e-08	comp308972_c0_seq1	-	0.6	0.9	0.584963	Cleavage	-	-	-
ath-miR396b	down	4.42233	137.127	4.95456	1.44958e-08	comp40072_c0_seq1	-	25.51	36	0.496934	Cleavage	-	GO:0005634.nucleus;GO:0005524.ATP binding;GO:0006355.regulation of transcription. DNA-dependent;GO:0016818.hydrolase activity. acting on acid anhydrides. in phosphorus-containing anhydrides;	-
ath-miR396b	down	4.42233	137.127	4.95456	1.44958e-08	comp45628_c0_seq2	-	4.09	5.61	0.4559	Cleavage	-	GO:0000151.ubiquitin ligase complex;GO:0016567.protein ubiquitination;GO:0005488.binding;GO:0016874.ligase activity;GO:0004842.ubiquitin-protein ligase activity;	-
ath-miR396b	down	4.42233	137.127	4.95456	1.44958e-08	comp45832_c0_seq1	-	3.92	4.69	0.258734	Cleavage	-	GO:0005840.ribosome;GO:0006412.translation;GO:0005622.intracellular;GO:0003735.structural constituent of ribosome;GO:0005488.binding;	-
ath-miR396b	down	4.42233	137.127	4.95456	1.44958e-08	comp41571_c0_seq6	-	6.48	6.9	0.0906025	Cleavage	-	GO:0005509.calcium ion binding;	-
ath-miR396b	down	4.42233	137.127	4.95456	1.44958e-08	comp46043_c0_seq3	-	1.8	1.82	0.0159415	Cleavage	-	GO:0005524.ATP binding;GO:0005529.carbohydrate binding;GO:0006468.protein phosphorylation;GO:0004674.protein serine/threonine kinase activity;GO:0004672.protein kinase activity;GO:0000166.nucleotide binding;GO:0048544.recognition of pollen;GO:0016772.transferase activity. transferring phosphorus-containing groups;	-
ath-miR396b	down	4.42233	137.127	4.95456	1.44958e-08	comp21217_c0_seq1	-	6.38	5.36	-0.251323	Cleavage	-	-	-
ath-miR396b	down	4.42233	137.127	4.95456	1.44958e-08	comp36273_c0_seq2	-	35.65	29.65	-0.26587	Cleavage	-	GO:0005634.nucleus;GO:0005524.ATP binding;GO:0006355.regulation of transcription. DNA-dependent;GO:0016818.hydrolase activity. acting on acid anhydrides. in phosphorus-containing anhydrides;	-
pab-miR3711	down	12.1614	273.461	4.49095	3.10862e-15	comp40569_c0_seq2	-	11.41	10.34	-0.142063	Cleavage	protein Mpv17	GO:0016020.membrane;GO:0005743.mitochondrial inner membrane;GO:0016021.integral to membrane;GO:0005739.mitochondrion;	ko04146. Peroxisome;
aly-miR396a-3p	down	1.10558	23.7792	4.42682	0.0203068	comp45398_c0_seq2	-	41.7	49.82	0.256678	Cleavage	neutral ceramidase	GO:0016787.hydrolase activity;GO:0006665.sphingolipid metabolic process;GO:0005576.extracellular region;GO:0017040.ceramidase activity;GO:0006629.lipid metabolic process;	ko00600. Sphingolipid metabolism;
aly-miR396a-3p	down	1.10558	23.7792	4.42682	0.0203068	comp36146_c0_seq2	-	20.78	13.85	-0.58531	Cleavage	H/ACA ribonucleoprotein complex subunit 1	GO:0030515.snoRNA binding;GO:0005634.nucleus;GO:0003723.RNA binding;GO:0006364.rRNA processing;GO:0003676.nucleic acid binding;GO:0031429.box H/ACA snoRNP complex;GO:0031120.snRNA pseudouridine synthesis;GO:0042254.ribosome biogenesis;GO:0005730.nucleolus;GO:0030529.ribonucleoprotein complex;GO:0009982.pseudouridine synthase activity;	ko03008. Ribosome biogenesis in eukaryotes;
aly-miR396a-3p	down	1.10558	23.7792	4.42682	0.0203068	comp45984_c0_seq2	-	0.89	1.2	0.431157	Translation	-	GO:0008152.metabolic process;GO:0003824.catalytic activity;	-
aly-miR396a-3p	down	1.10558	23.7792	4.42682	0.0203068	comp20205_c0_seq2	down	2.14	8.2	1.93801	Cleavage	-	-	-
aly-miR396a-3p	down	1.10558	23.7792	4.42682	0.0203068	comp308972_c0_seq1	-	0.6	0.9	0.584963	Cleavage	-	-	-
aly-miR396a-3p	down	1.10558	23.7792	4.42682	0.0203068	comp42789_c0_seq2	-	15.12	21.02	0.475305	Cleavage	-	GO:0016787.hydrolase activity;GO:0008152.metabolic process;GO:0003824.catalytic activity;	-
aly-miR396a-3p	down	1.10558	23.7792	4.42682	0.0203068	comp314085_c0_seq1	-	0.54	0.48	-0.169925	Cleavage	-	-	-
ptc-miR530a	down	2.21117	27.7424	3.64922	0.0160277	comp45275_c0_seq2	-	11.51	14.38	0.321176	Cleavage	hypothetical protein	GO:0008152.metabolic process;GO:0003824.catalytic activity;	-
ptc-miR530a	down	2.21117	27.7424	3.64922	0.0160277	comp46685_c0_seq6	-	4.6	3.79	-0.279436	Cleavage	endoribonuclease Dicer	GO:0006396.RNA processing;GO:0003723.RNA binding;GO:0005524.ATP binding;GO:0004525.ribonuclease III activity;GO:0005622.intracellular;GO:0004386.helicase activity;GO:0003725.double-stranded RNA binding;GO:0008026.ATP-dependent helicase activity;GO:0003676.nucleic acid binding;GO:0016891.endoribonuclease activity. producing 5'-phosphomonoesters;GO:0016787.hydrolase activity;	-
ptc-miR530a	down	2.21117	27.7424	3.64922	0.0160277	comp40273_c0_seq2	-	39.63	48.58	0.29377	Cleavage	brassinosteroid resistant 1/2	-	ko04075. Plant hormone signal transduction;
ptc-miR530a	down	2.21117	27.7424	3.64922	0.0160277	comp42345_c0_seq4	-	2.03	1.71	-0.247483	Cleavage	aprataxin	GO:0005634.nucleus;GO:0008152.metabolic process;GO:0006355.regulation of transcription. DNA-dependent;GO:0003824.catalytic activity;	-
ptc-miR530a	down	2.21117	27.7424	3.64922	0.0160277	comp46479_c0_seq28	-	2.92	2.89	-0.0148989	Translation	-	GO:0016021.integral to membrane;	-
ptc-miR530a	down	2.21117	27.7424	3.64922	0.0160277	comp42748_c0_seq2	-	4.97	5.93	0.254786	Cleavage	-	GO:0016740.transferase activity;GO:0005488.binding;	-
ath-miR858b	down	5.52792	67.3745	3.60739	0.000182304	comp39508_c0_seq13	-	1.56	2.59	0.731406	Cleavage	myb proto-oncogene protein. plant	GO:0005634.nucleus;GO:0003677.DNA binding;GO:0006355.regulation of transcription. DNA-dependent;GO:0006351.transcription. DNA-dependent;	-
ath-miR858b	down	5.52792	67.3745	3.60739	0.000182304	comp34546_c0_seq3	-	6.6	9.01	0.449061	Cleavage	myb proto-oncogene protein. plant	GO:0005634.nucleus;GO:0003677.DNA binding;GO:0006355.regulation of transcription. DNA-dependent;	-
ath-miR858b	down	5.52792	67.3745	3.60739	0.000182304	comp285359_c0_seq1	-	0.82	1.1	0.423808	Cleavage	myb proto-oncogene protein. plant	GO:0005634.nucleus;GO:0003677.DNA binding;GO:0006355.regulation of transcription. DNA-dependent;GO:0006351.transcription. DNA-dependent;	-
ath-miR858b	down	5.52792	67.3745	3.60739	0.000182304	comp34994_c0_seq1	-	36.11	44.88	0.313674	Translation	multidrug resistance protein. MATE family	GO:0016020.membrane;GO:0055085.transmembrane transport;GO:0015238.drug transmembrane transporter activity;GO:0015297.antiporter activity;GO:0006855.drug transmembrane transport;	-
aly-miR827-3p	down	4.79086	47.5585	3.31135	0.00212385	comp38373_c0_seq3	-	3.08	3.63	0.237039	Cleavage	solute carrier family 25 (mitochondrial adenine nucleotide translocator). member 4/5/6/31	GO:0016020.membrane;GO:0006810.transport;GO:0055085.transmembrane transport;GO:0007059.chromosome segregation;GO:0071817.MMXD complex;GO:0016021.integral to membrane;GO:0005743.mitochondrial inner membrane;GO:0005739.mitochondrion;GO:0005488.binding;GO:0005215.transporter activity;	ko04020. Calcium signaling pathway;ko05012. Parkinson's disease;ko05016. Huntington's disease;ko05166. HTLV-I infection;
aly-miR827-3p	down	4.79086	47.5585	3.31135	0.00212385	comp31283_c0_seq1	-	27.52	24.87	-0.146074	Cleavage	aspartate kinase	GO:0016310.phosphorylation;GO:0008652.cellular amino acid biosynthetic process;GO:0016597.amino acid binding;GO:0008152.metabolic process;GO:0004072.aspartate kinase activity;GO:0016301.kinase activity;GO:0016740.transferase activity;	ko00260. Glycine. serine and threonine metabolism;ko00270. Cysteine and methionine metabolism;ko00300. Lysine biosynthesis;
aly-miR827-3p	down	4.79086	47.5585	3.31135	0.00212385	comp170054_c0_seq1	-	0.93	1.34	0.52693	Translation	-	-	-
aly-miR827-3p	down	4.79086	47.5585	3.31135	0.00212385	comp33258_c0_seq1	-	1.72	1.54	-0.159478	Translation	-	-	-
aly-miR827-3p	down	4.79086	47.5585	3.31135	0.00212385	comp369114_c0_seq1	-	0.55	0.49	-0.16665	Translation	-	-	-
aly-miR827-3p	down	4.79086	47.5585	3.31135	0.00212385	comp18883_c0_seq1	-	0.61	0.93	0.608421	Cleavage	-	-	-
aly-miR827-3p	down	4.79086	47.5585	3.31135	0.00212385	comp40057_c0_seq1	-	14.48	19.88	0.457256	Cleavage	-	GO:0055085.transmembrane transport;GO:0016021.integral to membrane;	-
aly-miR827-3p	down	4.79086	47.5585	3.31135	0.00212385	comp27816_c0_seq1	-	2.54	3.31	0.382003	Cleavage	-	GO:0043169.cation binding;GO:0004553.hydrolase activity. hydrolyzing O-glycosyl compounds;GO:0016787.hydrolase activity;GO:0005975.carbohydrate metabolic process;GO:0003824.catalytic activity;	-
aly-miR827-3p	down	4.79086	47.5585	3.31135	0.00212385	comp29312_c0_seq1	-	3.8	3.31	-0.199168	Cleavage	-	-	-
osa-miR160f-5p	down	3.86954	35.6689	3.20443	0.00841333	comp22166_c0_seq1	down	1.15	3.82	1.73194	Cleavage	-	-	-
vvi-miR160a	down	3.86954	35.6689	3.20443	0.00841333	comp22166_c0_seq1	down	1.15	3.82	1.73194	Cleavage	-	-	-
osa-miR160f-5p	down	3.86954	35.6689	3.20443	0.00841333	comp27457_c0_seq1	down	4.72	11.16	1.24148	Cleavage	-	-	-
vvi-miR160a	down	3.86954	35.6689	3.20443	0.00841333	comp27457_c0_seq1	down	4.72	11.16	1.24148	Cleavage	-	-	-
osa-miR160f-5p	down	3.86954	35.6689	3.20443	0.00841333	comp26355_c0_seq3	-	1.07	1.66	0.633572	Cleavage	-	-	-
vvi-miR160a	down	3.86954	35.6689	3.20443	0.00841333	comp26355_c0_seq3	-	1.07	1.66	0.633572	Cleavage	-	-	-
osa-miR160f-5p	down	3.86954	35.6689	3.20443	0.00841333	comp38451_c0_seq2	-	4.19	3.74	-0.163912	Cleavage	-	GO:0005634.nucleus;GO:0003677.DNA binding;GO:0006355.regulation of transcription. DNA-dependent;GO:0009734.auxin mediated signaling pathway;GO:0009725.response to hormone stimulus;GO:0006351.transcription. DNA-dependent;GO:0046983.protein dimerization activity;	-
vvi-miR160a	down	3.86954	35.6689	3.20443	0.00841333	comp38451_c0_seq2	-	4.19	3.74	-0.163912	Cleavage	-	GO:0005634.nucleus;GO:0003677.DNA binding;GO:0006355.regulation of transcription. DNA-dependent;GO:0009734.auxin mediated signaling pathway;GO:0009725.response to hormone stimulus;GO:0006351.transcription. DNA-dependent;GO:0046983.protein dimerization activity;	-
osa-miR160f-5p	down	3.86954	35.6689	3.20443	0.00841333	comp1291_c0_seq1	-	2.56	1.35	-0.923184	Cleavage	-	-	-
vvi-miR160a	down	3.86954	35.6689	3.20443	0.00841333	comp1291_c0_seq1	-	2.56	1.35	-0.923184	Cleavage	-	-	-
ath-miR827	down	14.7411	130.786	3.14929	5.19111e-07	comp38373_c0_seq3	-	3.08	3.63	0.237039	Cleavage	solute carrier family 25 (mitochondrial adenine nucleotide translocator). member 4/5/6/31	GO:0016020.membrane;GO:0006810.transport;GO:0055085.transmembrane transport;GO:0007059.chromosome segregation;GO:0071817.MMXD complex;GO:0016021.integral to membrane;GO:0005743.mitochondrial inner membrane;GO:0005739.mitochondrion;GO:0005488.binding;GO:0005215.transporter activity;	ko04020. Calcium signaling pathway;ko05012. Parkinson's disease;ko05016. Huntington's disease;ko05166. HTLV-I infection;
ath-miR827	down	14.7411	130.786	3.14929	5.19111e-07	comp31283_c0_seq1	-	27.52	24.87	-0.146074	Cleavage	aspartate kinase	GO:0016310.phosphorylation;GO:0008652.cellular amino acid biosynthetic process;GO:0016597.amino acid binding;GO:0008152.metabolic process;GO:0004072.aspartate kinase activity;GO:0016301.kinase activity;GO:0016740.transferase activity;	ko00260. Glycine. serine and threonine metabolism;ko00270. Cysteine and methionine metabolism;ko00300. Lysine biosynthesis;
ath-miR827	down	14.7411	130.786	3.14929	5.19111e-07	comp170054_c0_seq1	-	0.93	1.34	0.52693	Translation	-	-	-
ath-miR827	down	14.7411	130.786	3.14929	5.19111e-07	comp369114_c0_seq1	-	0.55	0.49	-0.16665	Translation	-	-	-
ath-miR827	down	14.7411	130.786	3.14929	5.19111e-07	comp18883_c0_seq1	-	0.61	0.93	0.608421	Cleavage	-	-	-
ath-miR827	down	14.7411	130.786	3.14929	5.19111e-07	comp40057_c0_seq1	-	14.48	19.88	0.457256	Cleavage	-	GO:0055085.transmembrane transport;GO:0016021.integral to membrane;	-
ath-miR827	down	14.7411	130.786	3.14929	5.19111e-07	comp27816_c0_seq1	-	2.54	3.31	0.382003	Cleavage	-	GO:0043169.cation binding;GO:0004553.hydrolase activity. hydrolyzing O-glycosyl compounds;GO:0016787.hydrolase activity;GO:0005975.carbohydrate metabolic process;GO:0003824.catalytic activity;	-
ath-miR827	down	14.7411	130.786	3.14929	5.19111e-07	comp29312_c0_seq1	-	3.8	3.31	-0.199168	Cleavage	-	-	-
zma-miR172a	down	24.3228	188.252	2.95228	3.70682e-09	comp45321_c0_seq12	-	2.14	3.77	0.816954	Cleavage	AP2-like factor. euAP2 lineage	GO:0032440.2-alkenal reductase [NAD(P)] activity;GO:0005634.nucleus;GO:0003677.DNA binding;GO:0006355.regulation of transcription. DNA-dependent;GO:0006351.transcription. DNA-dependent;GO:0055114.oxidation-reduction process;GO:0003700.sequence-specific DNA binding transcription factor activity;GO:0016491.oxidoreductase activity;	-
zma-miR172a	down	24.3228	188.252	2.95228	3.70682e-09	comp40989_c0_seq4	-	2.43	3.63	0.579013	Cleavage	AP2-like factor. euAP2 lineage	GO:0005634.nucleus;GO:0003677.DNA binding;GO:0006355.regulation of transcription. DNA-dependent;GO:0006351.transcription. DNA-dependent;GO:0003700.sequence-specific DNA binding transcription factor activity;	-
zma-miR172a	down	24.3228	188.252	2.95228	3.70682e-09	comp44002_c0_seq3	-	3.29	2.65	-0.312095	Cleavage	AP2-like factor. euAP2 lineage	GO:0005634.nucleus;GO:0003677.DNA binding;GO:0006355.regulation of transcription. DNA-dependent;GO:0006351.transcription. DNA-dependent;GO:0003700.sequence-specific DNA binding transcription factor activity;	-
zma-miR172a	down	24.3228	188.252	2.95228	3.70682e-09	comp37715_c0_seq2	-	6.79	5.29	-0.360144	Cleavage	AP2-like factor. euAP2 lineage	GO:0032440.2-alkenal reductase [NAD(P)] activity;GO:0005634.nucleus;GO:0003677.DNA binding;GO:0006355.regulation of transcription. DNA-dependent;GO:0006351.transcription. DNA-dependent;GO:0055114.oxidation-reduction process;GO:0003700.sequence-specific DNA binding transcription factor activity;GO:0016491.oxidoreductase activity;	-
zma-miR172a	down	24.3228	188.252	2.95228	3.70682e-09	comp314879_c0_seq1	down	0	0.45	NA	Cleavage	-	-	-
zma-miR172a	down	24.3228	188.252	2.95228	3.70682e-09	comp36790_c0_seq1	-	14.59	17.61	0.271415	Cleavage	-	GO:0016787.hydrolase activity;GO:0047372.acylglycerol lipase activity;	-
zma-miR172a	down	24.3228	188.252	2.95228	3.70682e-09	comp42013_c0_seq1	-	4.81	5.19	0.109698	Cleavage	-	GO:0016787.hydrolase activity;GO:0008233.peptidase activity;GO:0006508.proteolysis;GO:0005576.extracellular region;GO:0004190.aspartic-type endopeptidase activity;	-
zma-miR172a	down	24.3228	188.252	2.95228	3.70682e-09	comp32995_c0_seq2	-	4.48	4.16	-0.106915	Cleavage	-	GO:0032440.2-alkenal reductase [NAD(P)] activity;GO:0005634.nucleus;GO:0003677.DNA binding;GO:0006355.regulation of transcription. DNA-dependent;GO:0006351.transcription. DNA-dependent;GO:0055114.oxidation-reduction process;GO:0003700.sequence-specific DNA binding transcription factor activity;GO:0016491.oxidoreductase activity;	-
ath-miR164a	down	37.5898	261.572	2.79879	8.97615e-12	comp29464_c0_seq1	-	3.99	3.22	-0.309328	Cleavage	molecular chaperone GrpE	GO:0006457.protein folding;GO:0005759.mitochondrial matrix;GO:0016853.isomerase activity;GO:0051087.chaperone binding;GO:0042803.protein homodimerization activity;GO:0005737.cytoplasm;GO:0000774.adenyl-nucleotide exchange factor activity;GO:0005739.mitochondrion;	-
ath-miR164a	down	37.5898	261.572	2.79879	8.97615e-12	comp44949_c0_seq1	-	90.94	105.64	0.216169	Cleavage	heat shock 70kDa protein 4	GO:0032440.2-alkenal reductase [NAD(P)] activity;GO:0045040.protein import into mitochondrial outer membrane;GO:0005634.nucleus;GO:0005524.ATP binding;GO:0006950.response to stress;GO:0005737.cytoplasm;GO:0055114.oxidation-reduction process;GO:0000166.nucleotide binding;GO:0034619.chaperone-mediated protein complex assembly;GO:0016491.oxidoreductase activity;	ko04612. Antigen processing and presentation;
ath-miR164a	down	37.5898	261.572	2.79879	8.97615e-12	comp44817_c1_seq6	-	12.89	17.45	0.436975	Cleavage	glucose-6-phosphate 1-dehydrogenase	GO:0006006.glucose metabolic process;GO:0055114.oxidation-reduction process;GO:0005488.binding;GO:0004345.glucose-6-phosphate dehydrogenase activity;GO:0050661.NADP binding;GO:0005975.carbohydrate metabolic process;GO:0009536.plastid;GO:0016491.oxidoreductase activity;GO:0009507.chloroplast;	ko00030. Pentose phosphate pathway;ko00480. Glutathione metabolism;
ath-miR164a	down	37.5898	261.572	2.79879	8.97615e-12	comp46508_c0_seq18	-	6.14	5.58	-0.137974	Cleavage	alpha-1.4-galacturonosyltransferase	GO:0016757.transferase activity. transferring glycosyl groups;GO:0016740.transferase activity;	ko00500. Starch and sucrose metabolism;ko00520. Amino sugar and nucleotide sugar metabolism;
ath-miR164a	down	37.5898	261.572	2.79879	8.97615e-12	comp18892_c0_seq1	down	1.04	5.91	2.50657	Translation	-	GO:0006396.RNA processing;GO:0000166.nucleotide binding;GO:0005622.intracellular;GO:0005488.binding;GO:0003676.nucleic acid binding;	-
ath-miR164a	down	37.5898	261.572	2.79879	8.97615e-12	comp37059_c0_seq5	-	0.82	0.72	-0.187627	Translation	-	GO:0009734.auxin mediated signaling pathway;GO:0050236.pyridoxine:NADP 4-dehydrogenase activity;GO:0055114.oxidation-reduction process;GO:0016491.oxidoreductase activity;	-
ath-miR164a	down	37.5898	261.572	2.79879	8.97615e-12	comp43462_c0_seq4	-	2.23	2.45	0.135738	Cleavage	-	-	-
ath-miR164a	down	37.5898	261.572	2.79879	8.97615e-12	comp3679_c0_seq1	-	2.37	2.18	-0.120559	Cleavage	-	GO:0003677.DNA binding;GO:0006355.regulation of transcription. DNA-dependent;	-
ath-miR168a	down	189.055	1232.56	2.70478	0	comp46753_c1_seq2	-	70.09	75.16	0.100756	Cleavage	eukaryotic translation initiation factor 2C	GO:0006413.translational initiation;GO:0003743.translation initiation factor activity;GO:0003676.nucleic acid binding;	-
ath-miR168a	down	189.055	1232.56	2.70478	0	comp42075_c0_seq1	-	14.36	13.61	-0.0773887	Translation	ATP-dependent RNA helicase DDX56/DBP9	GO:0005634.nucleus;GO:0003723.RNA binding;GO:0005524.ATP binding;GO:0004386.helicase activity;GO:0006364.rRNA processing;GO:0008026.ATP-dependent helicase activity;GO:0003676.nucleic acid binding;GO:0042254.ribosome biogenesis;GO:0016787.hydrolase activity;GO:0005730.nucleolus;GO:0000166.nucleotide binding;	-
vvi-miR3630-3p	down	49.7512	317.056	2.67194	1.55875e-13	comp328329_c0_seq1	-	0.22	0.39	0.825971	Cleavage	-	-	-
vvi-miR3630-3p	down	49.7512	317.056	2.67194	1.55875e-13	comp35960_c0_seq1	-	12	15.46	0.365506	Cleavage	-	-	-
vvi-miR3630-3p	down	49.7512	317.056	2.67194	1.55875e-13	comp218449_c0_seq1	-	0.39	0.46	0.23816	Cleavage	-	-	-
vvi-miR3630-3p	down	49.7512	317.056	2.67194	1.55875e-13	comp284200_c0_seq1	-	0.66	0.59	-0.161751	Cleavage	-	-	-
vvi-miR3630-3p	down	49.7512	317.056	2.67194	1.55875e-13	comp31389_c0_seq1	-	4.27	3.14	-0.443472	Cleavage	-	GO:0015991.ATP hydrolysis coupled proton transport;GO:0005488.binding;GO:0000221.vacuolar proton-transporting V-type ATPase. V1 domain;GO:0046961.proton-transporting ATPase activity. rotational mechanism;	-
osa-miR167d-5p	down	6.6335	41.8338	2.65683	0.00746666	comp37547_c0_seq1	-	30.95	25.01	-0.307434	Translation	replication factor C subunit 2/4	GO:0005663.DNA replication factor C complex;GO:0003677.DNA binding;GO:0005524.ATP binding;GO:0006260.DNA replication;GO:0016779.nucleotidyltransferase activity;GO:0003887.DNA-directed DNA polymerase activity;GO:0003689.DNA clamp loader activity;GO:0000166.nucleotide binding;GO:0017111.nucleoside-triphosphatase activity;GO:0016740.transferase activity;	ko03030. DNA replication;ko03420. Nucleotide excision repair;ko03430. Mismatch repair;
osa-miR167d-5p	down	6.6335	41.8338	2.65683	0.00746666	comp32012_c1_seq1	-	13.11	8.47	-0.630234	Cleavage	euchromatic histone-lysine N-methyltransferase	GO:0042393.histone binding;GO:0005634.nucleus;GO:0008168.methyltransferase activity;GO:0005694.chromosome;GO:0034968.histone lysine methylation;GO:0008270.zinc ion binding;GO:0016740.transferase activity;GO:0032259.methylation;GO:0016568.chromatin modification;GO:0018024.histone-lysine N-methyltransferase activity;	ko00310. Lysine degradation;
osa-miR167d-5p	down	6.6335	41.8338	2.65683	0.00746666	comp256394_c0_seq1	down	0	0.16	NA	Translation	-	-	-
osa-miR167d-5p	down	6.6335	41.8338	2.65683	0.00746666	comp113659_c0_seq1	-	1.64	2.36	0.525091	Cleavage	-	-	-
osa-miR167d-5p	down	6.6335	41.8338	2.65683	0.00746666	comp44313_c0_seq8	-	0.62	0.71	0.195551	Cleavage	-	GO:0008270.zinc ion binding;GO:0055114.oxidation-reduction process;GO:0005488.binding;GO:0003960.NADPH:quinone reductase activity;GO:0016491.oxidoreductase activity;	-
osa-miR5083	down	8.84467	55.4849	2.64922	0.00208666	comp45253_c0_seq7	-	24.07	27.92	0.214063	Cleavage	ubiquitin carboxyl-terminal hydrolase 36/42	GO:0016787.hydrolase activity;GO:0008234.cysteine-type peptidase activity;GO:0008233.peptidase activity;GO:0006511.ubiquitin-dependent protein catabolic process;GO:0004221.ubiquitin thiolesterase activity;	-
osa-miR5083	down	8.84467	55.4849	2.64922	0.00208666	comp40951_c0_seq1	-	2.09	2.29	0.131845	Translation	-	-	-
osa-miR5083	down	8.84467	55.4849	2.64922	0.00208666	comp34367_c0_seq1	-	3.73	2.4	-0.636141	Translation	-	GO:0005634.nucleus;GO:0007126.meiosis;GO:0006310.DNA recombination;	-
osa-miR5083	down	8.84467	55.4849	2.64922	0.00208666	comp42222_c0_seq12	-	1.2	1.15	-0.0614005	Cleavage	-	GO:0005488.binding;	-
osa-miR5083	down	8.84467	55.4849	2.64922	0.00208666	comp47090_c0_seq5	-	16.3	13.71	-0.249643	Cleavage	-	-	-
osa-miR5083	down	8.84467	55.4849	2.64922	0.00208666	comp193711_c0_seq1	-	1.54	0.88	-0.807355	Cleavage	-	-	-
osa-miR5083	down	8.84467	55.4849	2.64922	0.00208666	comp170551_c0_seq1	up	1.8	0.65	-1.46949	Cleavage	-	-	-
sly-miR171d	down	12.1614	75.3009	2.63036	0.000349698	comp35011_c0_seq1	-	8.6	6.01	-0.516972	Cleavage	exosome complex component RRP45	GO:0006396.RNA processing;GO:0004527.exonuclease activity;GO:0003723.RNA binding;	ko03018. RNA degradation;
sly-miR171d	down	12.1614	75.3009	2.63036	0.000349698	comp442982_c0_seq1	down	0.31	1.1	1.82716	Translation	-	-	-
sly-miR171d	down	12.1614	75.3009	2.63036	0.000349698	comp41427_c0_seq4	-	5.55	5.08	-0.127659	Cleavage	-	GO:0006355.regulation of transcription. DNA-dependent;GO:0006351.transcription. DNA-dependent;	-
ptc-miR167f-5p	down	10.503	63.6315	2.59893	0.00107096	comp37547_c0_seq1	-	30.95	25.01	-0.307434	Translation	replication factor C subunit 2/4	GO:0005663.DNA replication factor C complex;GO:0003677.DNA binding;GO:0005524.ATP binding;GO:0006260.DNA replication;GO:0016779.nucleotidyltransferase activity;GO:0003887.DNA-directed DNA polymerase activity;GO:0003689.DNA clamp loader activity;GO:0000166.nucleotide binding;GO:0017111.nucleoside-triphosphatase activity;GO:0016740.transferase activity;	ko03030. DNA replication;ko03420. Nucleotide excision repair;ko03430. Mismatch repair;
ptc-miR167f-5p	down	10.503	63.6315	2.59893	0.00107096	comp32012_c1_seq1	-	13.11	8.47	-0.630234	Cleavage	euchromatic histone-lysine N-methyltransferase	GO:0042393.histone binding;GO:0005634.nucleus;GO:0008168.methyltransferase activity;GO:0005694.chromosome;GO:0034968.histone lysine methylation;GO:0008270.zinc ion binding;GO:0016740.transferase activity;GO:0032259.methylation;GO:0016568.chromatin modification;GO:0018024.histone-lysine N-methyltransferase activity;	ko00310. Lysine degradation;
ptc-miR167f-5p	down	10.503	63.6315	2.59893	0.00107096	comp256394_c0_seq1	down	0	0.16	NA	Translation	-	-	-
ptc-miR167f-5p	down	10.503	63.6315	2.59893	0.00107096	comp113659_c0_seq1	-	1.64	2.36	0.525091	Cleavage	-	-	-
ptc-miR167f-5p	down	10.503	63.6315	2.59893	0.00107096	comp44313_c0_seq8	-	0.62	0.71	0.195551	Cleavage	-	GO:0008270.zinc ion binding;GO:0055114.oxidation-reduction process;GO:0005488.binding;GO:0003960.NADPH:quinone reductase activity;GO:0016491.oxidoreductase activity;	-
ath-miR390a	down	313.986	1886.49	2.58693	0	comp19795_c0_seq1	down	3.97	9.24	1.21875	Translation	-	-	-
ath-miR390a	down	313.986	1886.49	2.58693	0	comp39913_c0_seq2	-	2.64	2.72	0.0430687	Cleavage	-	-	-
osa-miR399a	down	16.5837	99.0801	2.57883	4.71358e-05	comp44870_c0_seq1	-	6.66	6.95	0.0614908	Cleavage	ubiquitin-conjugating enzyme E2 O	GO:0016567.protein ubiquitination;GO:0016881.acid-amino acid ligase activity;GO:0016874.ligase activity;GO:0004842.ubiquitin-protein ligase activity;	ko04120. Ubiquitin mediated proteolysis;
osa-miR399a	down	16.5837	99.0801	2.57883	4.71358e-05	comp46128_c0_seq2	-	1.93	1.71	-0.174605	Cleavage	DNA replication ATP-dependent helicase Dna2	GO:0003677.DNA binding;GO:0006281.DNA repair;GO:0005524.ATP binding;GO:0006260.DNA replication;GO:0004003.ATP-dependent DNA helicase activity;	ko03030. DNA replication;
osa-miR399a	down	16.5837	99.0801	2.57883	4.71358e-05	comp43398_c0_seq1	-	5.31	5	-0.0867838	Cleavage	cyclin A	GO:0005634.nucleus;GO:0051301.cell division;GO:0051726.regulation of cell cycle;GO:0007049.cell cycle;GO:0019901.protein kinase binding;GO:0000079.regulation of cyclin-dependent protein kinase activity;	ko04110. Cell cycle;ko04914. Progesterone-mediated oocyte maturation;ko05169. Epstein-Barr virus infection;
gma-miR4995	down	6.6335	39.6321	2.57883	0.0100636	comp266331_c0_seq1	up	0.48	0	NA	Translation	-	GO:0016020.membrane;	-
gma-miR4995	down	6.6335	39.6321	2.57883	0.0100636	comp165707_c0_seq1	down	0.37	1.33	1.84583	Translation	-	GO:0015074.DNA integration;GO:0003677.DNA binding;GO:0008270.zinc ion binding;GO:0003676.nucleic acid binding;	-
gma-miR4995	down	6.6335	39.6321	2.57883	0.0100636	comp37242_c0_seq9	-	7.43	8.01	0.10844	Translation	-	-	-
osa-miR399a	down	16.5837	99.0801	2.57883	4.71358e-05	comp35913_c0_seq2	-	4.08	4.1	0.00705476	Translation	-	GO:0005488.binding;	-
gma-miR4995	down	6.6335	39.6321	2.57883	0.0100636	comp43117_c0_seq2	-	4.33	2.91	-0.573348	Translation	-	GO:0055085.transmembrane transport;	-
osa-miR399a	down	16.5837	99.0801	2.57883	4.71358e-05	comp5311_c0_seq1	-	1.22	2.05	0.748743	Cleavage	-	-	-
osa-miR399a	down	16.5837	99.0801	2.57883	4.71358e-05	comp258497_c0_seq1	-	0.73	1.2	0.717066	Cleavage	-	-	-
gma-miR4995	down	6.6335	39.6321	2.57883	0.0100636	comp46851_c0_seq2	-	2.68	3.44	0.360176	Cleavage	-	-	-
osa-miR399a	down	16.5837	99.0801	2.57883	4.71358e-05	comp44202_c0_seq1	-	4.07	4.72	0.213758	Cleavage	-	GO:0005856.cytoskeleton;GO:0005815.microtubule organizing center;GO:0000922.spindle pole;GO:0000226.microtubule cytoskeleton organization;GO:0005874.microtubule;GO:0005737.cytoplasm;	-
gma-miR4995	down	6.6335	39.6321	2.57883	0.0100636	comp35941_c0_seq2	-	4.91	4.68	-0.0692145	Cleavage	-	GO:0005198.structural molecule activity;GO:0009507.chloroplast;	-
gma-miR4995	down	6.6335	39.6321	2.57883	0.0100636	comp46702_c0_seq3	-	9.6	8.86	-0.115728	Cleavage	-	-	-
gma-miR4995	down	6.6335	39.6321	2.57883	0.0100636	comp5287_c0_seq1	-	1.43	0.96	-0.574909	Cleavage	-	-	-
aly-miR170-5p	down	93.9746	558.812	2.57202	0	comp43133_c0_seq3	-	5.55	6.18	0.155119	Translation	aarF domain-containing kinase	GO:0016772.transferase activity. transferring phosphorus-containing groups;	-
aly-miR170-5p	down	93.9746	558.812	2.57202	0	comp34698_c0_seq1	-	7.02	8.24	0.231173	Cleavage	-	GO:0046872.metal ion binding;GO:0016787.hydrolase activity;GO:0003993.acid phosphatase activity;GO:0009536.plastid;GO:0009507.chloroplast;	-
vvi-miR167c	down	68.5462	402.486	2.55379	3.33067e-16	comp37547_c0_seq1	-	30.95	25.01	-0.307434	Translation	replication factor C subunit 2/4	GO:0005663.DNA replication factor C complex;GO:0003677.DNA binding;GO:0005524.ATP binding;GO:0006260.DNA replication;GO:0016779.nucleotidyltransferase activity;GO:0003887.DNA-directed DNA polymerase activity;GO:0003689.DNA clamp loader activity;GO:0000166.nucleotide binding;GO:0017111.nucleoside-triphosphatase activity;GO:0016740.transferase activity;	ko03030. DNA replication;ko03420. Nucleotide excision repair;ko03430. Mismatch repair;
vvi-miR167c	down	68.5462	402.486	2.55379	3.33067e-16	comp32012_c1_seq1	-	13.11	8.47	-0.630234	Cleavage	euchromatic histone-lysine N-methyltransferase	GO:0042393.histone binding;GO:0005634.nucleus;GO:0008168.methyltransferase activity;GO:0005694.chromosome;GO:0034968.histone lysine methylation;GO:0008270.zinc ion binding;GO:0016740.transferase activity;GO:0032259.methylation;GO:0016568.chromatin modification;GO:0018024.histone-lysine N-methyltransferase activity;	ko00310. Lysine degradation;
vvi-miR167c	down	68.5462	402.486	2.55379	3.33067e-16	comp256394_c0_seq1	down	0	0.16	NA	Translation	-	-	-
vvi-miR167c	down	68.5462	402.486	2.55379	3.33067e-16	comp113659_c0_seq1	-	1.64	2.36	0.525091	Cleavage	-	-	-
vvi-miR167c	down	68.5462	402.486	2.55379	3.33067e-16	comp44313_c0_seq8	-	0.62	0.71	0.195551	Cleavage	-	GO:0008270.zinc ion binding;GO:0055114.oxidation-reduction process;GO:0005488.binding;GO:0003960.NADPH:quinone reductase activity;GO:0016491.oxidoreductase activity;	-
ghr-miR482b	down	621.338	3436.1	2.46732	0	comp43922_c0_seq1	-	5.32	5.55	0.0610615	Translation	-	GO:0046872.metal ion binding;	-
ghr-miR482b	down	621.338	3436.1	2.46732	0	comp40147_c0_seq1	-	43.18	38.07	-0.181709	Translation	-	-	-
ghr-miR482b	down	621.338	3436.1	2.46732	0	comp43060_c0_seq1	-	3.92	3.45	-0.184257	Translation	-	GO:0016787.hydrolase activity;GO:0005524.ATP binding;GO:0004721.phosphoprotein phosphatase activity;GO:0006952.defense response;GO:0006915.apoptotic process;	-
ghr-miR482b	down	621.338	3436.1	2.46732	0	comp15521_c0_seq1	up	1.72	0.31	-2.47207	Cleavage	-	-	-
zma-miR164g-3p	down	22.1117	118.896	2.42682	1.37693e-05	comp41375_c0_seq2	-	10.17	11.77	0.210795	Cleavage	-	GO:0016020.membrane;GO:0000155.two-component sensor activity;GO:0007165.signal transduction;GO:0005524.ATP binding;GO:0000160.two-component signal transduction system (phosphorelay);	-
hbr-miR6173	down	61.9127	309.13	2.31991	6.2188e-12	comp31748_c0_seq1	-	16.11	19.62	0.284369	Translation	thioredoxin 1	GO:0006810.transport;GO:0015035.protein disulfide oxidoreductase activity;GO:0009055.electron carrier activity;GO:0006662.glycerol ether metabolic process;GO:0022900.electron transport chain;GO:0005515.protein binding;GO:0045454.cell redox homeostasis;	-
hbr-miR6173	down	61.9127	309.13	2.31991	6.2188e-12	comp46612_c0_seq1	-	3.29	3.96	0.267413	Cleavage	endoribonuclease Dicer	GO:0006396.RNA processing;GO:0003723.RNA binding;GO:0003677.DNA binding;GO:0005524.ATP binding;GO:0004525.ribonuclease III activity;GO:0005622.intracellular;GO:0004386.helicase activity;GO:0003725.double-stranded RNA binding;GO:0008026.ATP-dependent helicase activity;GO:0003676.nucleic acid binding;GO:0016891.endoribonuclease activity. producing 5'-phosphomonoesters;GO:0016787.hydrolase activity;	-
hbr-miR6173	down	61.9127	309.13	2.31991	6.2188e-12	comp43043_c0_seq2	-	25.15	15.62	-0.687164	Cleavage	cellulose synthase A	GO:0016020.membrane;GO:0007047.cellular cell wall organization;GO:0016760.cellulose synthase (UDP-forming) activity;GO:0046872.metal ion binding;GO:0016757.transferase activity. transferring glycosyl groups;GO:0008270.zinc ion binding;GO:0016021.integral to membrane;GO:0030244.cellulose biosynthetic process;GO:0016740.transferase activity;	-
gma-miR164b	down	37.5898	186.271	2.30899	1.01049e-07	comp29464_c0_seq1	-	3.99	3.22	-0.309328	Cleavage	molecular chaperone GrpE	GO:0006457.protein folding;GO:0005759.mitochondrial matrix;GO:0016853.isomerase activity;GO:0051087.chaperone binding;GO:0042803.protein homodimerization activity;GO:0005737.cytoplasm;GO:0000774.adenyl-nucleotide exchange factor activity;GO:0005739.mitochondrion;	-
gma-miR164b	down	37.5898	186.271	2.30899	1.01049e-07	comp44949_c0_seq1	-	90.94	105.64	0.216169	Cleavage	heat shock 70kDa protein 4	GO:0032440.2-alkenal reductase [NAD(P)] activity;GO:0045040.protein import into mitochondrial outer membrane;GO:0005634.nucleus;GO:0005524.ATP binding;GO:0006950.response to stress;GO:0005737.cytoplasm;GO:0055114.oxidation-reduction process;GO:0000166.nucleotide binding;GO:0034619.chaperone-mediated protein complex assembly;GO:0016491.oxidoreductase activity;	ko04612. Antigen processing and presentation;
gma-miR164b	down	37.5898	186.271	2.30899	1.01049e-07	comp44817_c1_seq6	-	12.89	17.45	0.436975	Cleavage	glucose-6-phosphate 1-dehydrogenase	GO:0006006.glucose metabolic process;GO:0055114.oxidation-reduction process;GO:0005488.binding;GO:0004345.glucose-6-phosphate dehydrogenase activity;GO:0050661.NADP binding;GO:0005975.carbohydrate metabolic process;GO:0009536.plastid;GO:0016491.oxidoreductase activity;GO:0009507.chloroplast;	ko00030. Pentose phosphate pathway;ko00480. Glutathione metabolism;
gma-miR164b	down	37.5898	186.271	2.30899	1.01049e-07	comp46508_c0_seq18	-	6.14	5.58	-0.137974	Cleavage	alpha-1.4-galacturonosyltransferase	GO:0016757.transferase activity. transferring glycosyl groups;GO:0016740.transferase activity;	ko00500. Starch and sucrose metabolism;ko00520. Amino sugar and nucleotide sugar metabolism;
gma-miR164b	down	37.5898	186.271	2.30899	1.01049e-07	comp18892_c0_seq1	down	1.04	5.91	2.50657	Translation	-	GO:0006396.RNA processing;GO:0000166.nucleotide binding;GO:0005622.intracellular;GO:0005488.binding;GO:0003676.nucleic acid binding;	-
gma-miR164b	down	37.5898	186.271	2.30899	1.01049e-07	comp37059_c0_seq5	-	0.82	0.72	-0.187627	Translation	-	GO:0009734.auxin mediated signaling pathway;GO:0050236.pyridoxine:NADP 4-dehydrogenase activity;GO:0055114.oxidation-reduction process;GO:0016491.oxidoreductase activity;	-
gma-miR164b	down	37.5898	186.271	2.30899	1.01049e-07	comp43462_c0_seq4	-	2.23	2.45	0.135738	Cleavage	-	-	-
gma-miR164b	down	37.5898	186.271	2.30899	1.01049e-07	comp3679_c0_seq1	-	2.37	2.18	-0.120559	Cleavage	-	GO:0003677.DNA binding;GO:0006355.regulation of transcription. DNA-dependent;	-
ptc-miR396g-5p	down	9.95025	47.5585	2.2569	0.00774946	comp42872_c0_seq1	-	23.86	26.09	0.128903	Cleavage	SWI/SNF-related matrix-associated actin-dependent regulator of chromatin subfamily A member 2/4	GO:0003677.DNA binding;GO:0005524.ATP binding;GO:0004386.helicase activity;GO:0003676.nucleic acid binding;	-
ptc-miR396g-5p	down	9.95025	47.5585	2.2569	0.00774946	comp33348_c0_seq1	down	2.61	9.19	1.81602	Cleavage	IAA-amino acid hydrolase	GO:0016787.hydrolase activity;GO:0008152.metabolic process;GO:0047980.hippurate hydrolase activity;	-
ptc-miR396g-5p	down	9.95025	47.5585	2.2569	0.00774946	comp231082_c0_seq1	down	0	1.27	NA	Translation	-	-	-
ptc-miR396g-5p	down	9.95025	47.5585	2.2569	0.00774946	comp41039_c0_seq1	-	3.25	5.55	0.772048	Translation	-	-	-
ptc-miR396g-5p	down	9.95025	47.5585	2.2569	0.00774946	comp272010_c0_seq1	down	0.19	0.69	1.8606	Cleavage	-	-	-
ptc-miR396g-5p	down	9.95025	47.5585	2.2569	0.00774946	comp133580_c0_seq1	down	1.02	2.13	1.06228	Cleavage	-	GO:0005488.binding;	-
ptc-miR396g-5p	down	9.95025	47.5585	2.2569	0.00774946	comp308972_c0_seq1	-	0.6	0.9	0.584963	Cleavage	-	-	-
ptc-miR396g-5p	down	9.95025	47.5585	2.2569	0.00774946	comp40072_c0_seq1	-	25.51	36	0.496934	Cleavage	-	GO:0005634.nucleus;GO:0005524.ATP binding;GO:0006355.regulation of transcription. DNA-dependent;GO:0016818.hydrolase activity. acting on acid anhydrides. in phosphorus-containing anhydrides;	-
ptc-miR396g-5p	down	9.95025	47.5585	2.2569	0.00774946	comp28498_c0_seq1	-	0.79	0.85	0.10561	Cleavage	-	-	-
ptc-miR396g-5p	down	9.95025	47.5585	2.2569	0.00774946	comp46043_c0_seq3	-	1.8	1.82	0.0159415	Cleavage	-	GO:0005524.ATP binding;GO:0005529.carbohydrate binding;GO:0006468.protein phosphorylation;GO:0004674.protein serine/threonine kinase activity;GO:0004672.protein kinase activity;GO:0000166.nucleotide binding;GO:0048544.recognition of pollen;GO:0016772.transferase activity. transferring phosphorus-containing groups;	-
ptc-miR396g-5p	down	9.95025	47.5585	2.2569	0.00774946	comp36273_c0_seq2	-	35.65	29.65	-0.26587	Cleavage	-	GO:0005634.nucleus;GO:0005524.ATP binding;GO:0006355.regulation of transcription. DNA-dependent;GO:0016818.hydrolase activity. acting on acid anhydrides. in phosphorus-containing anhydrides;	-
ptc-miR396g-5p	down	9.95025	47.5585	2.2569	0.00774946	comp291064_c0_seq1	up	0.51	0.15	-1.76553	Cleavage	-	-	-
ath-miR160a	down	38.419	174.051	2.17962	5.37075e-07	comp22166_c0_seq1	down	1.15	3.82	1.73194	Cleavage	-	-	-
ath-miR160a	down	38.419	174.051	2.17962	5.37075e-07	comp27457_c0_seq1	down	4.72	11.16	1.24148	Cleavage	-	-	-
ath-miR160a	down	38.419	174.051	2.17962	5.37075e-07	comp26355_c0_seq3	-	1.07	1.66	0.633572	Cleavage	-	-	-
aau-miR160	down	38.419	174.051	2.17962	5.37075e-07	comp42759_c0_seq2	-	3.48	3.68	0.0806185	Cleavage	-	GO:0005634.nucleus;GO:0003677.DNA binding;GO:0006355.regulation of transcription. DNA-dependent;GO:0009734.auxin mediated signaling pathway;GO:0009725.response to hormone stimulus;GO:0006351.transcription. DNA-dependent;GO:0046983.protein dimerization activity;	-
ath-miR160a	down	38.419	174.051	2.17962	5.37075e-07	comp38451_c0_seq2	-	4.19	3.74	-0.163912	Cleavage	-	GO:0005634.nucleus;GO:0003677.DNA binding;GO:0006355.regulation of transcription. DNA-dependent;GO:0009734.auxin mediated signaling pathway;GO:0009725.response to hormone stimulus;GO:0006351.transcription. DNA-dependent;GO:0046983.protein dimerization activity;	-
ath-miR160a	down	38.419	174.051	2.17962	5.37075e-07	comp42044_c0_seq1	-	14.24	11.25	-0.340024	Cleavage	-	GO:0016310.phosphorylation;GO:0004715.non-membrane spanning protein tyrosine kinase activity;GO:0005524.ATP binding;GO:0016301.kinase activity;GO:0004872.receptor activity;GO:0006468.protein phosphorylation;GO:0004674.protein serine/threonine kinase activity;GO:0000166.nucleotide binding;GO:0004672.protein kinase activity;GO:0016740.transferase activity;GO:0016772.transferase activity. transferri…	-
ath-miR160a	down	38.419	174.051	2.17962	5.37075e-07	comp1291_c0_seq1	-	2.56	1.35	-0.923184	Cleavage	-	-	-
vvi-miR172d	down	30.4035	134.749	2.14796	1.18754e-05	comp63776_c0_seq1	down	2.61	8	1.61595	Cleavage	polyadenylate-binding protein	GO:0006810.transport;GO:0006397.mRNA processing;GO:0005634.nucleus;GO:0003723.RNA binding;GO:2000623.negative regulation of nuclear-transcribed mRNA catabolic process. nonsense-mediated decay;GO:0000184.nuclear-transcribed mRNA catabolic process. nonsense-mediated decay;GO:0006417.regulation of translation;GO:0005737.cytoplasm;GO:0051028.mRNA transport;GO:0003676.nucleic acid binding;GO:0005681.s…	ko03013. RNA transport;ko03015. mRNA surveillance pathway;ko03018. RNA degradation;
vvi-miR172d	down	30.4035	134.749	2.14796	1.18754e-05	comp40357_c0_seq3	-	14.68	13.11	-0.163184	Cleavage	polyadenylate-binding protein	GO:0006810.transport;GO:0006397.mRNA processing;GO:0005634.nucleus;GO:0003723.RNA binding;GO:0006417.regulation of translation;GO:0005737.cytoplasm;GO:0051028.mRNA transport;GO:0003676.nucleic acid binding;GO:0000166.nucleotide binding;	ko03013. RNA transport;ko03015. mRNA surveillance pathway;ko03018. RNA degradation;
vvi-miR172d	down	30.4035	134.749	2.14796	1.18754e-05	comp45321_c0_seq12	-	2.14	3.77	0.816954	Cleavage	AP2-like factor. euAP2 lineage	GO:0032440.2-alkenal reductase [NAD(P)] activity;GO:0005634.nucleus;GO:0003677.DNA binding;GO:0006355.regulation of transcription. DNA-dependent;GO:0006351.transcription. DNA-dependent;GO:0055114.oxidation-reduction process;GO:0003700.sequence-specific DNA binding transcription factor activity;GO:0016491.oxidoreductase activity;	-
vvi-miR172d	down	30.4035	134.749	2.14796	1.18754e-05	comp40989_c0_seq4	-	2.43	3.63	0.579013	Cleavage	AP2-like factor. euAP2 lineage	GO:0005634.nucleus;GO:0003677.DNA binding;GO:0006355.regulation of transcription. DNA-dependent;GO:0006351.transcription. DNA-dependent;GO:0003700.sequence-specific DNA binding transcription factor activity;	-
vvi-miR172d	down	30.4035	134.749	2.14796	1.18754e-05	comp44002_c0_seq3	-	3.29	2.65	-0.312095	Cleavage	AP2-like factor. euAP2 lineage	GO:0005634.nucleus;GO:0003677.DNA binding;GO:0006355.regulation of transcription. DNA-dependent;GO:0006351.transcription. DNA-dependent;GO:0003700.sequence-specific DNA binding transcription factor activity;	-
vvi-miR172d	down	30.4035	134.749	2.14796	1.18754e-05	comp37715_c0_seq2	-	6.79	5.29	-0.360144	Cleavage	AP2-like factor. euAP2 lineage	GO:0032440.2-alkenal reductase [NAD(P)] activity;GO:0005634.nucleus;GO:0003677.DNA binding;GO:0006355.regulation of transcription. DNA-dependent;GO:0006351.transcription. DNA-dependent;GO:0055114.oxidation-reduction process;GO:0003700.sequence-specific DNA binding transcription factor activity;GO:0016491.oxidoreductase activity;	-
vvi-miR172d	down	30.4035	134.749	2.14796	1.18754e-05	comp17855_c0_seq1	down	0.94	2.66	1.50069	Cleavage	-	-	-
vvi-miR172d	down	30.4035	134.749	2.14796	1.18754e-05	comp400392_c0_seq1	-	0.86	1.03	0.260236	Cleavage	-	-	-
vvi-miR172d	down	30.4035	134.749	2.14796	1.18754e-05	comp38037_c0_seq2	-	2.17	2.39	0.139316	Cleavage	-	-	-
vvi-miR172d	down	30.4035	134.749	2.14796	1.18754e-05	comp44200_c0_seq14	-	0.22	0.24	0.125531	Cleavage	-	GO:0005524.ATP binding;GO:0006468.protein phosphorylation;GO:0003824.catalytic activity;GO:0004674.protein serine/threonine kinase activity;GO:0016787.hydrolase activity;GO:0004672.protein kinase activity;GO:0004721.phosphoprotein phosphatase activity;GO:0016772.transferase activity. transferring phosphorus-containing groups;	-
vvi-miR172d	down	30.4035	134.749	2.14796	1.18754e-05	comp32995_c0_seq2	-	4.48	4.16	-0.106915	Cleavage	-	GO:0032440.2-alkenal reductase [NAD(P)] activity;GO:0005634.nucleus;GO:0003677.DNA binding;GO:0006355.regulation of transcription. DNA-dependent;GO:0006351.transcription. DNA-dependent;GO:0055114.oxidation-reduction process;GO:0003700.sequence-specific DNA binding transcription factor activity;GO:0016491.oxidoreductase activity;	-
cme-miR156j	down	12.6036	54.6922	2.11749	0.00558583	comp46739_c0_seq12	-	8.07	7.09	-0.186783	Cleavage	ribosome biogenesis protein BMS1	GO:0042254.ribosome biogenesis;GO:0005634.nucleus;GO:0006184.GTP catabolic process;GO:0000166.nucleotide binding;GO:0005525.GTP binding;GO:0003924.GTPase activity;	ko03008. Ribosome biogenesis in eukaryotes;
cme-miR156j	down	12.6036	54.6922	2.11749	0.00558583	comp44143_c0_seq8	-	8.15	8.75	0.102483	Cleavage	pseudo-response regulator 1	GO:0016310.phosphorylation;GO:0000160.two-component signal transduction system (phosphorelay);GO:0016301.kinase activity;GO:0006355.regulation of transcription. DNA-dependent;GO:0000156.two-component response regulator activity;	ko04712. Circadian rhythm - plant;
cme-miR156j	down	12.6036	54.6922	2.11749	0.00558583	comp45302_c0_seq3	-	7.17	7.13	-0.00807104	Cleavage	protein phosphatase 2 (formerly 2A). regulatory subunit B	GO:0008601.protein phosphatase type 2A regulator activity;GO:0007165.signal transduction;GO:0000159.protein phosphatase type 2A complex;	ko03015. mRNA surveillance pathway;ko04111. Cell cycle - yeast;ko04530. Tight junction;ko04728. Dopaminergic synapse;ko05142. Chagas disease (American trypanosomiasis);ko05160. Hepatitis C;
cme-miR156j	down	12.6036	54.6922	2.11749	0.00558583	comp39261_c1_seq1	-	9.03	6.93	-0.381871	Cleavage	DNA-directed RNA polymerase III subunit RPC4	GO:0005634.nucleus;GO:0003677.DNA binding;GO:0006355.regulation of transcription. DNA-dependent;GO:0006351.transcription. DNA-dependent;GO:0005666.DNA-directed RNA polymerase III complex;GO:0003899.DNA-directed RNA polymerase activity;GO:0046872.metal ion binding;GO:0006383.transcription from RNA polymerase III promoter;	ko00230. Purine metabolism;ko00240. Pyrimidine metabolism;ko03020. RNA polymerase;ko04623. Cytosolic DNA-sensing pathway;ko05169. Epstein-Barr virus infection;
cme-miR156j	down	12.6036	54.6922	2.11749	0.00558583	comp47060_c0_seq2	-	6.69	7.11	0.0878433	Translation	-	GO:0008104.protein localization;	-
cme-miR156j	down	12.6036	54.6922	2.11749	0.00558583	comp26942_c0_seq2	-	5.85	6.25	0.0954196	Cleavage	-	-	-
cme-miR156j	down	12.6036	54.6922	2.11749	0.00558583	comp38725_c0_seq2	-	9.41	9.49	0.0122134	Cleavage	-	GO:0046872.metal ion binding;GO:0005634.nucleus;GO:0003677.DNA binding;GO:0006355.regulation of transcription. DNA-dependent;GO:0006351.transcription. DNA-dependent;	-
cme-miR156j	down	12.6036	54.6922	2.11749	0.00558583	comp31381_c0_seq1	-	23.65	18.78	-0.332643	Cleavage	-	GO:0046872.metal ion binding;GO:0005634.nucleus;GO:0003677.DNA binding;GO:0006355.regulation of transcription. DNA-dependent;GO:0006351.transcription. DNA-dependent;	-
cme-miR156j	down	12.6036	54.6922	2.11749	0.00558583	comp32036_c0_seq1	-	9.39	7.42	-0.339706	Cleavage	-	GO:0005634.nucleus;GO:0003677.DNA binding;	-
cme-miR156j	down	12.6036	54.6922	2.11749	0.00558583	comp195072_c0_seq1	-	1.39	1.07	-0.377474	Cleavage	-	-	-
osa-miR166e-3p	down	24.8756	107.007	2.10489	0.000111062	comp35879_c0_seq3	-	4.81	4.85	0.0119479	Cleavage	ribonucleoside-diphosphate reductase subunit M2	GO:0006260.DNA replication;GO:0046914.transition metal ion binding;GO:0005737.cytoplasm;GO:0055114.oxidation-reduction process;GO:0004748.ribonucleoside-diphosphate reductase activity. thioredoxin disulfide as acceptor;GO:0046872.metal ion binding;GO:0009186.deoxyribonucleoside diphosphate metabolic process;GO:0016491.oxidoreductase activity;	ko00230. Purine metabolism;ko00240. Pyrimidine metabolism;ko00480. Glutathione metabolism;ko04115. p53 signaling pathway;
osa-miR166e-3p	down	24.8756	107.007	2.10489	0.000111062	comp45076_c0_seq1	-	13.4	13.45	0.00537317	Cleavage	homeobox-leucine zipper protein	GO:0005634.nucleus;GO:0003677.DNA binding;GO:0006355.regulation of transcription. DNA-dependent;GO:0043565.sequence-specific DNA binding;GO:0006351.transcription. DNA-dependent;GO:0003700.sequence-specific DNA binding transcription factor activity;	-
osa-miR166e-3p	down	24.8756	107.007	2.10489	0.000111062	comp276767_c0_seq1	-	0.92	0.83	-0.148523	Translation	-	GO:0060320.rejection of self pollen;GO:0005524.ATP binding;GO:0004715.non-membrane spanning protein tyrosine kinase activity;GO:0005529.carbohydrate binding;GO:0006468.protein phosphorylation;GO:0004674.protein serine/threonine kinase activity;GO:0004672.protein kinase activity;GO:0048544.recognition of pollen;GO:0016740.transferase activity;GO:0016772.transferase activity. transferring phosphoru…	-
osa-miR166e-3p	down	24.8756	107.007	2.10489	0.000111062	comp42337_c0_seq11	-	4.11	4.63	0.171874	Cleavage	-	-	-
aqc-miR535	down	91.2106	386.413	2.08287	2.71005e-13	comp40349_c0_seq3	-	19.46	13.57	-0.520091	Cleavage	DNA primase large subunit	GO:0006269.DNA replication. synthesis of RNA primer;GO:0003896.DNA primase activity;GO:0016779.nucleotidyltransferase activity;	ko00230. Purine metabolism;ko00240. Pyrimidine metabolism;ko03030. DNA replication;
aqc-miR535	down	91.2106	386.413	2.08287	2.71005e-13	comp35358_c0_seq1	-	42.79	41.96	-0.028259	Cleavage	-	GO:0004180.carboxypeptidase activity;GO:0030246.carbohydrate binding;	-
ath-miR156a	down	9.2869	38.8394	2.06425	0.0210923	comp44143_c0_seq8	-	8.15	8.75	0.102483	Cleavage	pseudo-response regulator 1	GO:0016310.phosphorylation;GO:0000160.two-component signal transduction system (phosphorelay);GO:0016301.kinase activity;GO:0006355.regulation of transcription. DNA-dependent;GO:0000156.two-component response regulator activity;	ko04712. Circadian rhythm - plant;
ath-miR156a	down	9.2869	38.8394	2.06425	0.0210923	comp45302_c0_seq3	-	7.17	7.13	-0.00807104	Cleavage	protein phosphatase 2 (formerly 2A). regulatory subunit B	GO:0008601.protein phosphatase type 2A regulator activity;GO:0007165.signal transduction;GO:0000159.protein phosphatase type 2A complex;	ko03015. mRNA surveillance pathway;ko04111. Cell cycle - yeast;ko04530. Tight junction;ko04728. Dopaminergic synapse;ko05142. Chagas disease (American trypanosomiasis);ko05160. Hepatitis C;
vvi-miR2950-5p	down	13.267	55.4849	2.06425	0.00584037	comp16032_c0_seq1	-	10.69	11.47	0.101604	Cleavage	large subunit ribosomal protein L8e	GO:0005840.ribosome;GO:0003723.RNA binding;GO:0015934.large ribosomal subunit;GO:0030529.ribonucleoprotein complex;GO:0006412.translation;GO:0005622.intracellular;GO:0003735.structural constituent of ribosome;GO:0005737.cytoplasm;	ko03010. Ribosome;
ath-miR156a	down	9.2869	38.8394	2.06425	0.0210923	comp39261_c1_seq1	-	9.03	6.93	-0.381871	Cleavage	DNA-directed RNA polymerase III subunit RPC4	GO:0005634.nucleus;GO:0003677.DNA binding;GO:0006355.regulation of transcription. DNA-dependent;GO:0006351.transcription. DNA-dependent;GO:0005666.DNA-directed RNA polymerase III complex;GO:0003899.DNA-directed RNA polymerase activity;GO:0046872.metal ion binding;GO:0006383.transcription from RNA polymerase III promoter;	ko00230. Purine metabolism;ko00240. Pyrimidine metabolism;ko03020. RNA polymerase;ko04623. Cytosolic DNA-sensing pathway;ko05169. Epstein-Barr virus infection;
ath-miR156a	down	9.2869	38.8394	2.06425	0.0210923	comp19743_c0_seq1	-	1.62	1.09	-0.571666	Translation	-	GO:0005634.nucleus;GO:0006355.regulation of transcription. DNA-dependent;	-
ath-miR156a	down	9.2869	38.8394	2.06425	0.0210923	comp29772_c0_seq2	-	2.93	3.7	0.336625	Cleavage	-	GO:0005634.nucleus;GO:0003677.DNA binding;	-
ath-miR156a	down	9.2869	38.8394	2.06425	0.0210923	comp26942_c0_seq2	-	5.85	6.25	0.0954196	Cleavage	-	-	-
ath-miR156a	down	9.2869	38.8394	2.06425	0.0210923	comp38725_c0_seq2	-	9.41	9.49	0.0122134	Cleavage	-	GO:0046872.metal ion binding;GO:0005634.nucleus;GO:0003677.DNA binding;GO:0006355.regulation of transcription. DNA-dependent;GO:0006351.transcription. DNA-dependent;	-
ath-miR156a	down	9.2869	38.8394	2.06425	0.0210923	comp31381_c0_seq1	-	23.65	18.78	-0.332643	Cleavage	-	GO:0046872.metal ion binding;GO:0005634.nucleus;GO:0003677.DNA binding;GO:0006355.regulation of transcription. DNA-dependent;GO:0006351.transcription. DNA-dependent;	-
ath-miR156a	down	9.2869	38.8394	2.06425	0.0210923	comp32036_c0_seq1	-	9.39	7.42	-0.339706	Cleavage	-	GO:0005634.nucleus;GO:0003677.DNA binding;	-
ath-miR156a	down	9.2869	38.8394	2.06425	0.0210923	comp360231_c0_seq1	up	0.61	0.27	-1.17585	Cleavage	-	-	-
ath-miR156a	down	9.2869	38.8394	2.06425	0.0210923	comp261462_c0_seq1	up	0.97	0.25	-1.95606	Cleavage	-	-	-
ppt-miR535a	down	93.4218	386.413	2.04831	4.23217e-13	comp40349_c0_seq3	-	19.46	13.57	-0.520091	Cleavage	DNA primase large subunit	GO:0006269.DNA replication. synthesis of RNA primer;GO:0003896.DNA primase activity;GO:0016779.nucleotidyltransferase activity;	ko00230. Purine metabolism;ko00240. Pyrimidine metabolism;ko03030. DNA replication;
ppt-miR535a	down	93.4218	386.413	2.04831	4.23217e-13	comp35358_c0_seq1	-	42.79	41.96	-0.028259	Cleavage	-	GO:0004180.carboxypeptidase activity;GO:0030246.carbohydrate binding;	-
ath-miR172a	down	32.6147	134.749	2.04668	1.88709e-05	comp45321_c0_seq12	-	2.14	3.77	0.816954	Cleavage	AP2-like factor. euAP2 lineage	GO:0032440.2-alkenal reductase [NAD(P)] activity;GO:0005634.nucleus;GO:0003677.DNA binding;GO:0006355.regulation of transcription. DNA-dependent;GO:0006351.transcription. DNA-dependent;GO:0055114.oxidation-reduction process;GO:0003700.sequence-specific DNA binding transcription factor activity;GO:0016491.oxidoreductase activity;	-
ath-miR172a	down	32.6147	134.749	2.04668	1.88709e-05	comp40989_c0_seq4	-	2.43	3.63	0.579013	Cleavage	AP2-like factor. euAP2 lineage	GO:0005634.nucleus;GO:0003677.DNA binding;GO:0006355.regulation of transcription. DNA-dependent;GO:0006351.transcription. DNA-dependent;GO:0003700.sequence-specific DNA binding transcription factor activity;	-
ath-miR172a	down	32.6147	134.749	2.04668	1.88709e-05	comp44002_c0_seq3	-	3.29	2.65	-0.312095	Cleavage	AP2-like factor. euAP2 lineage	GO:0005634.nucleus;GO:0003677.DNA binding;GO:0006355.regulation of transcription. DNA-dependent;GO:0006351.transcription. DNA-dependent;GO:0003700.sequence-specific DNA binding transcription factor activity;	-
ath-miR172a	down	32.6147	134.749	2.04668	1.88709e-05	comp37715_c0_seq2	-	6.79	5.29	-0.360144	Cleavage	AP2-like factor. euAP2 lineage	GO:0032440.2-alkenal reductase [NAD(P)] activity;GO:0005634.nucleus;GO:0003677.DNA binding;GO:0006355.regulation of transcription. DNA-dependent;GO:0006351.transcription. DNA-dependent;GO:0055114.oxidation-reduction process;GO:0003700.sequence-specific DNA binding transcription factor activity;GO:0016491.oxidoreductase activity;	-
ath-miR172a	down	32.6147	134.749	2.04668	1.88709e-05	comp37975_c0_seq1	-	2.39	3.46	0.533761	Cleavage	-	GO:0006397.mRNA processing;GO:0016310.phosphorylation;GO:0005524.ATP binding;GO:0016301.kinase activity;GO:0006468.protein phosphorylation;GO:0004674.protein serine/threonine kinase activity;GO:0016891.endoribonuclease activity. producing 5'-phosphomonoesters;GO:0004672.protein kinase activity;GO:0016740.transferase activity;GO:0016772.transferase activity. transferring phosphorus-containing grou…	-
ath-miR172a	down	32.6147	134.749	2.04668	1.88709e-05	comp36790_c0_seq1	-	14.59	17.61	0.271415	Cleavage	-	GO:0016787.hydrolase activity;GO:0047372.acylglycerol lipase activity;	-
ath-miR172a	down	32.6147	134.749	2.04668	1.88709e-05	comp42013_c0_seq1	-	4.81	5.19	0.109698	Cleavage	-	GO:0016787.hydrolase activity;GO:0008233.peptidase activity;GO:0006508.proteolysis;GO:0005576.extracellular region;GO:0004190.aspartic-type endopeptidase activity;	-
ath-miR172a	down	32.6147	134.749	2.04668	1.88709e-05	comp32995_c0_seq2	-	4.48	4.16	-0.106915	Cleavage	-	GO:0032440.2-alkenal reductase [NAD(P)] activity;GO:0005634.nucleus;GO:0003677.DNA binding;GO:0006355.regulation of transcription. DNA-dependent;GO:0006351.transcription. DNA-dependent;GO:0055114.oxidation-reduction process;GO:0003700.sequence-specific DNA binding transcription factor activity;GO:0016491.oxidoreductase activity;	-
vvi-miR394a	down	82.9187	328.946	1.98808	4.47825e-11	comp46188_c0_seq2	-	35.6	39.9	0.164512	Cleavage	-	GO:0008168.methyltransferase activity;GO:0032259.methylation;	-
aly-miR165a-3p	down	17.1365	67.3745	1.97513	0.00296918	comp45076_c0_seq1	-	13.4	13.45	0.00537317	Cleavage	homeobox-leucine zipper protein	GO:0005634.nucleus;GO:0003677.DNA binding;GO:0006355.regulation of transcription. DNA-dependent;GO:0043565.sequence-specific DNA binding;GO:0006351.transcription. DNA-dependent;GO:0003700.sequence-specific DNA binding transcription factor activity;	-
aly-miR165a-3p	down	17.1365	67.3745	1.97513	0.00296918	comp43069_c0_seq1	-	2.87	3.89	0.438719	Cleavage	-	GO:0005488.binding;	-
aly-miR165a-3p	down	17.1365	67.3745	1.97513	0.00296918	comp42337_c0_seq11	-	4.11	4.63	0.171874	Cleavage	-	-	-
ath-miR167a	down	12.1614	47.7786	1.97405	0.0123803	comp37547_c0_seq1	-	30.95	25.01	-0.307434	Translation	replication factor C subunit 2/4	GO:0005663.DNA replication factor C complex;GO:0003677.DNA binding;GO:0005524.ATP binding;GO:0006260.DNA replication;GO:0016779.nucleotidyltransferase activity;GO:0003887.DNA-directed DNA polymerase activity;GO:0003689.DNA clamp loader activity;GO:0000166.nucleotide binding;GO:0017111.nucleoside-triphosphatase activity;GO:0016740.transferase activity;	ko03030. DNA replication;ko03420. Nucleotide excision repair;ko03430. Mismatch repair;
ath-miR167a	down	12.1614	47.7786	1.97405	0.0123803	comp32012_c1_seq1	-	13.11	8.47	-0.630234	Cleavage	euchromatic histone-lysine N-methyltransferase	GO:0042393.histone binding;GO:0005634.nucleus;GO:0008168.methyltransferase activity;GO:0005694.chromosome;GO:0034968.histone lysine methylation;GO:0008270.zinc ion binding;GO:0016740.transferase activity;GO:0032259.methylation;GO:0016568.chromatin modification;GO:0018024.histone-lysine N-methyltransferase activity;	ko00310. Lysine degradation;
ath-miR167a	down	12.1614	47.7786	1.97405	0.0123803	comp256394_c0_seq1	down	0	0.16	NA	Translation	-	-	-
ath-miR167a	down	12.1614	47.7786	1.97405	0.0123803	comp113659_c0_seq1	-	1.64	2.36	0.525091	Cleavage	-	-	-
ath-miR167a	down	12.1614	47.7786	1.97405	0.0123803	comp44313_c0_seq8	-	0.62	0.71	0.195551	Cleavage	-	GO:0008270.zinc ion binding;GO:0055114.oxidation-reduction process;GO:0005488.binding;GO:0003960.NADPH:quinone reductase activity;GO:0016491.oxidoreductase activity;	-
ptc-miR399l	down	117.192	455.769	1.95943	1.39888e-14	comp44870_c0_seq1	-	6.66	6.95	0.0614908	Cleavage	ubiquitin-conjugating enzyme E2 O	GO:0016567.protein ubiquitination;GO:0016881.acid-amino acid ligase activity;GO:0016874.ligase activity;GO:0004842.ubiquitin-protein ligase activity;	ko04120. Ubiquitin mediated proteolysis;
ptc-miR399l	down	117.192	455.769	1.95943	1.39888e-14	comp35913_c0_seq2	-	4.08	4.1	0.00705476	Translation	-	GO:0005488.binding;	-
ptc-miR399l	down	117.192	455.769	1.95943	1.39888e-14	comp5311_c0_seq1	-	1.22	2.05	0.748743	Cleavage	-	-	-
ptc-miR399l	down	117.192	455.769	1.95943	1.39888e-14	comp42730_c0_seq2	-	16.57	19.44	0.230455	Cleavage	-	GO:0016020.membrane;GO:0006810.transport;GO:0055085.transmembrane transport;GO:0005215.transporter activity;	-
ptc-miR399l	down	117.192	455.769	1.95943	1.39888e-14	comp32726_c0_seq1	-	19.01	17.75	-0.0989395	Cleavage	-	GO:0006457.protein folding;GO:0051082.unfolded protein binding;GO:0031072.heat shock protein binding;	-
bgy-miR156	down	107.61	410.852	1.93281	3.98792e-13	comp44499_c0_seq1	-	9.26	10.41	0.168886	Translation	poly(A) polymerase	GO:0031123.RNA 3'-end processing;GO:0005634.nucleus;GO:0004652.polynucleotide adenylyltransferase activity;GO:0003723.RNA binding;GO:0043631.RNA polyadenylation;GO:0016779.nucleotidyltransferase activity;GO:0006351.transcription. DNA-dependent;GO:0016740.transferase activity;	ko03015. mRNA surveillance pathway;
bgy-miR156	down	107.61	410.852	1.93281	3.98792e-13	comp658098_c0_seq1	-	0.87	0.52	-0.742504	Translation	-	-	-
bgy-miR156	down	107.61	410.852	1.93281	3.98792e-13	comp40877_c0_seq4	-	1.71	2.35	0.458664	Cleavage	-	-	-
bgy-miR156	down	107.61	410.852	1.93281	3.98792e-13	comp40741_c0_seq2	-	7.6	10.01	0.397371	Cleavage	-	GO:0005634.nucleus;GO:0005524.ATP binding;GO:0006355.regulation of transcription. DNA-dependent;GO:0016818.hydrolase activity. acting on acid anhydrides. in phosphorus-containing anhydrides;	-
bgy-miR156	down	107.61	410.852	1.93281	3.98792e-13	comp128274_c0_seq1	-	1.06	1.11	0.0664954	Cleavage	-	-	-
bgy-miR156	down	107.61	410.852	1.93281	3.98792e-13	comp44073_c0_seq3	-	2.81	2.73	-0.0416692	Cleavage	-	GO:0016310.phosphorylation;GO:0005524.ATP binding;GO:0016301.kinase activity;GO:0006468.protein phosphorylation;GO:0004697.protein kinase C activity;GO:0004674.protein serine/threonine kinase activity;GO:0000166.nucleotide binding;GO:0004672.protein kinase activity;GO:0016740.transferase activity;GO:0016772.transferase activity. transferring phosphorus-containing groups;	-
bgy-miR156	down	107.61	410.852	1.93281	3.98792e-13	comp37131_c0_seq2	-	13.09	10.57	-0.30849	Cleavage	-	-	-
bgy-miR156	down	107.61	410.852	1.93281	3.98792e-13	comp31381_c0_seq1	-	23.65	18.78	-0.332643	Cleavage	-	GO:0046872.metal ion binding;GO:0005634.nucleus;GO:0003677.DNA binding;GO:0006355.regulation of transcription. DNA-dependent;GO:0006351.transcription. DNA-dependent;	-
ath-miR157a	down	110.927	418.779	1.91658	3.02203e-13	comp45302_c0_seq3	-	7.17	7.13	-0.00807104	Cleavage	protein phosphatase 2 (formerly 2A). regulatory subunit B	GO:0008601.protein phosphatase type 2A regulator activity;GO:0007165.signal transduction;GO:0000159.protein phosphatase type 2A complex;	ko03015. mRNA surveillance pathway;ko04111. Cell cycle - yeast;ko04530. Tight junction;ko04728. Dopaminergic synapse;ko05142. Chagas disease (American trypanosomiasis);ko05160. Hepatitis C;
ath-miR157a	down	110.927	418.779	1.91658	3.02203e-13	comp37697_c0_seq3	-	3.89	3.05	-0.350961	Cleavage	ER lumen protein retaining receptor	GO:0016020.membrane;GO:0006810.transport;GO:0005783.endoplasmic reticulum;GO:0004872.receptor activity;GO:0016192.vesicle-mediated transport;GO:0006621.protein retention in ER lumen;GO:0046923.ER retention sequence binding;GO:0016021.integral to membrane;GO:0005789.endoplasmic reticulum membrane;GO:0015031.protein transport;	ko05110. Vibrio cholerae infection;
ath-miR157a	down	110.927	418.779	1.91658	3.02203e-13	comp45393_c0_seq4	-	8.2	11.01	0.425119	Cleavage	cryptochrome 1	GO:0003904.deoxyribodipyrimidine photo-lyase activity;GO:0003677.DNA binding;GO:0005524.ATP binding;GO:0006281.DNA repair;GO:0004872.receptor activity;GO:0018298.protein-chromophore linkage;GO:0003913.DNA photolyase activity;GO:0016829.lyase activity;GO:0000166.nucleotide binding;GO:0050896.response to stimulus;GO:0006974.response to DNA damage stimulus;GO:0009881.photoreceptor activity;	ko04712. Circadian rhythm - plant;
ath-miR157a	down	110.927	418.779	1.91658	3.02203e-13	comp658098_c0_seq1	-	0.87	0.52	-0.742504	Translation	-	-	-
ath-miR157a	down	110.927	418.779	1.91658	3.02203e-13	comp202109_c0_seq1	down	0	0.6	NA	Cleavage	-	-	-
ath-miR157a	down	110.927	418.779	1.91658	3.02203e-13	comp40877_c0_seq4	-	1.71	2.35	0.458664	Cleavage	-	-	-
ath-miR157a	down	110.927	418.779	1.91658	3.02203e-13	comp46501_c0_seq7	-	3.54	3.83	0.113595	Cleavage	-	GO:0005488.binding;	-
ath-miR157a	down	110.927	418.779	1.91658	3.02203e-13	comp26942_c0_seq2	-	5.85	6.25	0.0954196	Cleavage	-	-	-
ath-miR157a	down	110.927	418.779	1.91658	3.02203e-13	comp128274_c0_seq1	-	1.06	1.11	0.0664954	Cleavage	-	-	-
ath-miR157a	down	110.927	418.779	1.91658	3.02203e-13	comp38725_c0_seq2	-	9.41	9.49	0.0122134	Cleavage	-	GO:0046872.metal ion binding;GO:0005634.nucleus;GO:0003677.DNA binding;GO:0006355.regulation of transcription. DNA-dependent;GO:0006351.transcription. DNA-dependent;	-
ath-miR157a	down	110.927	418.779	1.91658	3.02203e-13	comp37131_c0_seq2	-	13.09	10.57	-0.30849	Cleavage	-	-	-
ath-miR157a	down	110.927	418.779	1.91658	3.02203e-13	comp31381_c0_seq1	-	23.65	18.78	-0.332643	Cleavage	-	GO:0046872.metal ion binding;GO:0005634.nucleus;GO:0003677.DNA binding;GO:0006355.regulation of transcription. DNA-dependent;GO:0006351.transcription. DNA-dependent;	-
ath-miR157a	down	110.927	418.779	1.91658	3.02203e-13	comp32036_c0_seq1	-	9.39	7.42	-0.339706	Cleavage	-	GO:0005634.nucleus;GO:0003677.DNA binding;	-
ath-miR157a	down	110.927	418.779	1.91658	3.02203e-13	comp19252_c0_seq1	-	4.32	2.78	-0.635946	Cleavage	-	-	-
zma-miR162-3p	down	17.8736	67.3745	1.91437	0.00346497	comp47044_c0_seq3	-	8.09	10.74	0.408782	Translation	E3 ubiquitin-protein ligase UBR4	GO:0016567.protein ubiquitination;GO:0008270.zinc ion binding;GO:0005488.binding;GO:0004842.ubiquitin-protein ligase activity;GO:0016874.ligase activity;	-
zma-miR162-3p	down	17.8736	67.3745	1.91437	0.00346497	comp37685_c0_seq2	-	22.02	19.68	-0.162084	Cleavage	-	GO:0016020.membrane;GO:0006810.transport;GO:0005783.endoplasmic reticulum;GO:0033116.endoplasmic reticulum-Golgi intermediate compartment membrane;GO:0016192.vesicle-mediated transport;GO:0005794.Golgi apparatus;GO:0016021.integral to membrane;GO:0005789.endoplasmic reticulum membrane;	-
ath-miR396a	down	35.9315	131.182	1.86825	5.65731e-05	comp42872_c0_seq1	-	23.86	26.09	0.128903	Cleavage	SWI/SNF-related matrix-associated actin-dependent regulator of chromatin subfamily A member 2/4	GO:0003677.DNA binding;GO:0005524.ATP binding;GO:0004386.helicase activity;GO:0003676.nucleic acid binding;	-
gma-miR396e	down	35.9315	131.182	1.86825	5.65731e-05	comp42872_c0_seq1	-	23.86	26.09	0.128903	Cleavage	SWI/SNF-related matrix-associated actin-dependent regulator of chromatin subfamily A member 2/4	GO:0003677.DNA binding;GO:0005524.ATP binding;GO:0004386.helicase activity;GO:0003676.nucleic acid binding;	-
ath-miR396a	down	35.9315	131.182	1.86825	5.65731e-05	comp231082_c0_seq1	down	0	1.27	NA	Translation	-	-	-
gma-miR396e	down	35.9315	131.182	1.86825	5.65731e-05	comp231082_c0_seq1	down	0	1.27	NA	Translation	-	-	-
ath-miR396a	down	35.9315	131.182	1.86825	5.65731e-05	comp41039_c0_seq1	-	3.25	5.55	0.772048	Translation	-	-	-
ath-miR396a	down	35.9315	131.182	1.86825	5.65731e-05	comp44417_c0_seq5	-	6.8	8.48	0.31853	Translation	-	GO:0008168.methyltransferase activity;GO:0032259.methylation;	-
gma-miR396e	down	35.9315	131.182	1.86825	5.65731e-05	comp44417_c0_seq5	-	6.8	8.48	0.31853	Translation	-	GO:0008168.methyltransferase activity;GO:0032259.methylation;	-
ath-miR396a	down	35.9315	131.182	1.86825	5.65731e-05	comp272010_c0_seq1	down	0.19	0.69	1.8606	Cleavage	-	-	-
gma-miR396e	down	35.9315	131.182	1.86825	5.65731e-05	comp272010_c0_seq1	down	0.19	0.69	1.8606	Cleavage	-	-	-
ath-miR396a	down	35.9315	131.182	1.86825	5.65731e-05	comp308972_c0_seq1	-	0.6	0.9	0.584963	Cleavage	-	-	-
gma-miR396e	down	35.9315	131.182	1.86825	5.65731e-05	comp308972_c0_seq1	-	0.6	0.9	0.584963	Cleavage	-	-	-
ath-miR396a	down	35.9315	131.182	1.86825	5.65731e-05	comp40072_c0_seq1	-	25.51	36	0.496934	Cleavage	-	GO:0005634.nucleus;GO:0005524.ATP binding;GO:0006355.regulation of transcription. DNA-dependent;GO:0016818.hydrolase activity. acting on acid anhydrides. in phosphorus-containing anhydrides;	-
gma-miR396e	down	35.9315	131.182	1.86825	5.65731e-05	comp40072_c0_seq1	-	25.51	36	0.496934	Cleavage	-	GO:0005634.nucleus;GO:0005524.ATP binding;GO:0006355.regulation of transcription. DNA-dependent;GO:0016818.hydrolase activity. acting on acid anhydrides. in phosphorus-containing anhydrides;	-
ath-miR396a	down	35.9315	131.182	1.86825	5.65731e-05	comp45628_c0_seq2	-	4.09	5.61	0.4559	Cleavage	-	GO:0000151.ubiquitin ligase complex;GO:0016567.protein ubiquitination;GO:0005488.binding;GO:0016874.ligase activity;GO:0004842.ubiquitin-protein ligase activity;	-
ath-miR396a	down	35.9315	131.182	1.86825	5.65731e-05	comp41571_c0_seq6	-	6.48	6.9	0.0906025	Cleavage	-	GO:0005509.calcium ion binding;	-
gma-miR396e	down	35.9315	131.182	1.86825	5.65731e-05	comp41571_c0_seq6	-	6.48	6.9	0.0906025	Cleavage	-	GO:0005509.calcium ion binding;	-
ath-miR396a	down	35.9315	131.182	1.86825	5.65731e-05	comp46043_c0_seq3	-	1.8	1.82	0.0159415	Cleavage	-	GO:0005524.ATP binding;GO:0005529.carbohydrate binding;GO:0006468.protein phosphorylation;GO:0004674.protein serine/threonine kinase activity;GO:0004672.protein kinase activity;GO:0000166.nucleotide binding;GO:0048544.recognition of pollen;GO:0016772.transferase activity. transferring phosphorus-containing groups;	-
gma-miR396e	down	35.9315	131.182	1.86825	5.65731e-05	comp46043_c0_seq3	-	1.8	1.82	0.0159415	Cleavage	-	GO:0005524.ATP binding;GO:0005529.carbohydrate binding;GO:0006468.protein phosphorylation;GO:0004674.protein serine/threonine kinase activity;GO:0004672.protein kinase activity;GO:0000166.nucleotide binding;GO:0048544.recognition of pollen;GO:0016772.transferase activity. transferring phosphorus-containing groups;	-
ath-miR396a	down	35.9315	131.182	1.86825	5.65731e-05	comp21217_c0_seq1	-	6.38	5.36	-0.251323	Cleavage	-	-	-
gma-miR396e	down	35.9315	131.182	1.86825	5.65731e-05	comp21217_c0_seq1	-	6.38	5.36	-0.251323	Cleavage	-	-	-
ath-miR396a	down	35.9315	131.182	1.86825	5.65731e-05	comp36273_c0_seq2	-	35.65	29.65	-0.26587	Cleavage	-	GO:0005634.nucleus;GO:0005524.ATP binding;GO:0006355.regulation of transcription. DNA-dependent;GO:0016818.hydrolase activity. acting on acid anhydrides. in phosphorus-containing anhydrides;	-
gma-miR396e	down	35.9315	131.182	1.86825	5.65731e-05	comp36273_c0_seq2	-	35.65	29.65	-0.26587	Cleavage	-	GO:0005634.nucleus;GO:0005524.ATP binding;GO:0006355.regulation of transcription. DNA-dependent;GO:0016818.hydrolase activity. acting on acid anhydrides. in phosphorus-containing anhydrides;	-
gra-miR482	down	215.589	784.715	1.86389	0	comp38378_c0_seq2	-	8.2	9.14	0.15657	Cleavage	protein SMG7	-	ko03015. mRNA surveillance pathway;
gra-miR482	down	215.589	784.715	1.86389	0	comp35777_c0_seq1	-	140.13	144.08	0.0401042	Translation	large subunit ribosomal protein L15	GO:0005840.ribosome;GO:0003723.RNA binding;GO:0015934.large ribosomal subunit;GO:0005622.intracellular;GO:0030529.ribonucleoprotein complex;GO:0006412.translation;GO:0009536.plastid;GO:0003735.structural constituent of ribosome;GO:0019843.rRNA binding;GO:0009507.chloroplast;	ko03010. Ribosome;
gra-miR482	down	215.589	784.715	1.86389	0	comp40638_c0_seq1	-	53.42	52.92	-0.0135669	Cleavage	asparagine synthase (glutamine-hydrolysing)	GO:0006541.glutamine metabolic process;GO:0008652.cellular amino acid biosynthetic process;GO:0005524.ATP binding;GO:0000166.nucleotide binding;GO:0006529.asparagine biosynthetic process;GO:0016874.ligase activity;GO:0004066.asparagine synthase (glutamine-hydrolyzing) activity;	ko00250. Alanine. aspartate and glutamate metabolism;ko00910. Nitrogen metabolism;
gra-miR482	down	215.589	784.715	1.86389	0	comp40610_c0_seq1	-	25	36.72	0.554638	Translation	arogenate dehydrogenase (NADP+). plant	GO:0006571.tyrosine biosynthetic process;GO:0008977.prephenate dehydrogenase activity;GO:0055114.oxidation-reduction process;GO:0005488.binding;GO:0004665.prephenate dehydrogenase (NADP+) activity;	ko00400. Phenylalanine. tyrosine and tryptophan biosynthesis;
gra-miR482	down	215.589	784.715	1.86389	0	comp33635_c0_seq4	-	7.38	8.21	0.153761	Translation	-	-	-
gra-miR482	down	215.589	784.715	1.86389	0	comp14731_c0_seq2	up	2.17	0.78	-1.47615	Translation	-	GO:0005524.ATP binding;GO:0006952.defense response;GO:0006915.apoptotic process;	-
gra-miR482	down	215.589	784.715	1.86389	0	comp43663_c0_seq2	-	1.52	2.13	0.486782	Cleavage	-	-	-
gra-miR482	down	215.589	784.715	1.86389	0	comp37718_c0_seq1	-	22.37	22.61	0.0153957	Cleavage	-	GO:0016020.membrane;GO:0008375.acetylglucosaminyltransferase activity;	-
gra-miR482	down	215.589	784.715	1.86389	0	comp40867_c0_seq1	-	9.2	8.24	-0.15899	Cleavage	-	-	-
gra-miR482	down	215.589	784.715	1.86389	0	comp233434_c0_seq1	-	0.55	0.33	-0.736966	Cleavage	-	-	-
gra-miR482	down	215.589	784.715	1.86389	0	comp34962_c0_seq3	-	0.92	0.47	-0.968973	Cleavage	-	GO:0005524.ATP binding;GO:0006952.defense response;GO:0006915.apoptotic process;	-
gar-miR2947	down	338.308	1220.67	1.85126	0	comp37518_c0_seq4	-	3.47	2.83	-0.294134	Cleavage	-	GO:0006457.protein folding;GO:0015031.protein transport;	-
ath-miR394a	down	95.0802	340.836	1.84186	1.18096e-10	comp46188_c0_seq2	-	35.6	39.9	0.164512	Cleavage	-	GO:0008168.methyltransferase activity;GO:0032259.methylation;	-
ath-miR165a	down	166.39	582.591	1.80791	0	comp45076_c0_seq1	-	13.4	13.45	0.00537317	Cleavage	homeobox-leucine zipper protein	GO:0005634.nucleus;GO:0003677.DNA binding;GO:0006355.regulation of transcription. DNA-dependent;GO:0043565.sequence-specific DNA binding;GO:0006351.transcription. DNA-dependent;GO:0003700.sequence-specific DNA binding transcription factor activity;	-
ath-miR165a	down	166.39	582.591	1.80791	0	comp43069_c0_seq1	-	2.87	3.89	0.438719	Cleavage	-	GO:0005488.binding;	-
ath-miR165a	down	166.39	582.591	1.80791	0	comp42337_c0_seq11	-	4.11	4.63	0.171874	Cleavage	-	-	-
ctr-miR166	down	57202.1	198759	1.79688	0	comp35879_c0_seq3	-	4.81	4.85	0.0119479	Cleavage	ribonucleoside-diphosphate reductase subunit M2	GO:0006260.DNA replication;GO:0046914.transition metal ion binding;GO:0005737.cytoplasm;GO:0055114.oxidation-reduction process;GO:0004748.ribonucleoside-diphosphate reductase activity. thioredoxin disulfide as acceptor;GO:0046872.metal ion binding;GO:0009186.deoxyribonucleoside diphosphate metabolic process;GO:0016491.oxidoreductase activity;	ko00230. Purine metabolism;ko00240. Pyrimidine metabolism;ko00480. Glutathione metabolism;ko04115. p53 signaling pathway;
ctr-miR166	down	57202.1	198759	1.79688	0	comp44152_c0_seq7	-	1.42	1.47	0.0499252	Translation	peroxidase	GO:0006979.response to oxidative stress;GO:0046872.metal ion binding;GO:0020037.heme binding;GO:0004601.peroxidase activity;GO:0055114.oxidation-reduction process;GO:0016491.oxidoreductase activity;	ko00360. Phenylalanine metabolism;ko00680. Methane metabolism;ko00940. Phenylpropanoid biosynthesis;
ctr-miR166	down	57202.1	198759	1.79688	0	comp45076_c0_seq1	-	13.4	13.45	0.00537317	Cleavage	homeobox-leucine zipper protein	GO:0005634.nucleus;GO:0003677.DNA binding;GO:0006355.regulation of transcription. DNA-dependent;GO:0043565.sequence-specific DNA binding;GO:0006351.transcription. DNA-dependent;GO:0003700.sequence-specific DNA binding transcription factor activity;	-
ctr-miR166	down	57202.1	198759	1.79688	0	comp43069_c0_seq1	-	2.87	3.89	0.438719	Cleavage	-	GO:0005488.binding;	-
ctr-miR166	down	57202.1	198759	1.79688	0	comp42337_c0_seq11	-	4.11	4.63	0.171874	Cleavage	-	-	-
ctr-miR166	down	57202.1	198759	1.79688	0	comp40634_c0_seq1	-	4.48	4.47	-0.0032239	Cleavage	-	-	-
cme-miR166i	down	81.2604	281.635	1.7932	7.89691e-09	comp45076_c0_seq1	-	13.4	13.45	0.00537317	Cleavage	homeobox-leucine zipper protein	GO:0005634.nucleus;GO:0003677.DNA binding;GO:0006355.regulation of transcription. DNA-dependent;GO:0043565.sequence-specific DNA binding;GO:0006351.transcription. DNA-dependent;GO:0003700.sequence-specific DNA binding transcription factor activity;	-
cme-miR166i	down	81.2604	281.635	1.7932	7.89691e-09	comp217738_c0_seq1	down	0.27	1.47	2.44478	Translation	-	-	-
cme-miR166i	down	81.2604	281.635	1.7932	7.89691e-09	comp42337_c0_seq11	-	4.11	4.63	0.171874	Cleavage	-	-	-
cme-miR166i	down	81.2604	281.635	1.7932	7.89691e-09	comp39860_c0_seq3	-	16.45	15.86	-0.0526948	Cleavage	-	-	-
ath-miR166a	down	57707.7	199713	1.79109	0	comp35879_c0_seq3	-	4.81	4.85	0.0119479	Cleavage	ribonucleoside-diphosphate reductase subunit M2	GO:0006260.DNA replication;GO:0046914.transition metal ion binding;GO:0005737.cytoplasm;GO:0055114.oxidation-reduction process;GO:0004748.ribonucleoside-diphosphate reductase activity. thioredoxin disulfide as acceptor;GO:0046872.metal ion binding;GO:0009186.deoxyribonucleoside diphosphate metabolic process;GO:0016491.oxidoreductase activity;	ko00230. Purine metabolism;ko00240. Pyrimidine metabolism;ko00480. Glutathione metabolism;ko04115. p53 signaling pathway;
ath-miR166a	down	57707.7	199713	1.79109	0	comp44152_c0_seq7	-	1.42	1.47	0.0499252	Translation	peroxidase	GO:0006979.response to oxidative stress;GO:0046872.metal ion binding;GO:0020037.heme binding;GO:0004601.peroxidase activity;GO:0055114.oxidation-reduction process;GO:0016491.oxidoreductase activity;	ko00360. Phenylalanine metabolism;ko00680. Methane metabolism;ko00940. Phenylpropanoid biosynthesis;
ath-miR166a	down	57707.7	199713	1.79109	0	comp45076_c0_seq1	-	13.4	13.45	0.00537317	Cleavage	homeobox-leucine zipper protein	GO:0005634.nucleus;GO:0003677.DNA binding;GO:0006355.regulation of transcription. DNA-dependent;GO:0043565.sequence-specific DNA binding;GO:0006351.transcription. DNA-dependent;GO:0003700.sequence-specific DNA binding transcription factor activity;	-
ath-miR166a	down	57707.7	199713	1.79109	0	comp43069_c0_seq1	-	2.87	3.89	0.438719	Cleavage	-	GO:0005488.binding;	-
ath-miR166a	down	57707.7	199713	1.79109	0	comp42337_c0_seq11	-	4.11	4.63	0.171874	Cleavage	-	-	-
ath-miR166a	down	57707.7	199713	1.79109	0	comp40634_c0_seq1	-	4.48	4.47	-0.0032239	Cleavage	-	-	-
gma-miR156k	down	15.9204	54.6922	1.78046	0.011318	comp44143_c0_seq8	-	8.15	8.75	0.102483	Cleavage	pseudo-response regulator 1	GO:0016310.phosphorylation;GO:0000160.two-component signal transduction system (phosphorelay);GO:0016301.kinase activity;GO:0006355.regulation of transcription. DNA-dependent;GO:0000156.two-component response regulator activity;	ko04712. Circadian rhythm - plant;
gma-miR156k	down	15.9204	54.6922	1.78046	0.011318	comp45302_c0_seq3	-	7.17	7.13	-0.00807104	Cleavage	protein phosphatase 2 (formerly 2A). regulatory subunit B	GO:0008601.protein phosphatase type 2A regulator activity;GO:0007165.signal transduction;GO:0000159.protein phosphatase type 2A complex;	ko03015. mRNA surveillance pathway;ko04111. Cell cycle - yeast;ko04530. Tight junction;ko04728. Dopaminergic synapse;ko05142. Chagas disease (American trypanosomiasis);ko05160. Hepatitis C;
gma-miR156k	down	15.9204	54.6922	1.78046	0.011318	comp39261_c1_seq1	-	9.03	6.93	-0.381871	Cleavage	DNA-directed RNA polymerase III subunit RPC4	GO:0005634.nucleus;GO:0003677.DNA binding;GO:0006355.regulation of transcription. DNA-dependent;GO:0006351.transcription. DNA-dependent;GO:0005666.DNA-directed RNA polymerase III complex;GO:0003899.DNA-directed RNA polymerase activity;GO:0046872.metal ion binding;GO:0006383.transcription from RNA polymerase III promoter;	ko00230. Purine metabolism;ko00240. Pyrimidine metabolism;ko03020. RNA polymerase;ko04623. Cytosolic DNA-sensing pathway;ko05169. Epstein-Barr virus infection;
gma-miR156k	down	15.9204	54.6922	1.78046	0.011318	comp145477_c0_seq1	-	1.19	1.52	0.35311	Cleavage	-	-	-
gma-miR156k	down	15.9204	54.6922	1.78046	0.011318	comp26942_c0_seq2	-	5.85	6.25	0.0954196	Cleavage	-	-	-
gma-miR156k	down	15.9204	54.6922	1.78046	0.011318	comp47060_c0_seq2	-	6.69	7.11	0.0878433	Cleavage	-	GO:0008104.protein localization;	-
gma-miR156k	down	15.9204	54.6922	1.78046	0.011318	comp128274_c0_seq1	-	1.06	1.11	0.0664954	Cleavage	-	-	-
gma-miR156k	down	15.9204	54.6922	1.78046	0.011318	comp38725_c0_seq2	-	9.41	9.49	0.0122134	Cleavage	-	GO:0046872.metal ion binding;GO:0005634.nucleus;GO:0003677.DNA binding;GO:0006355.regulation of transcription. DNA-dependent;GO:0006351.transcription. DNA-dependent;	-
gma-miR156k	down	15.9204	54.6922	1.78046	0.011318	comp31381_c0_seq1	-	23.65	18.78	-0.332643	Cleavage	-	GO:0046872.metal ion binding;GO:0005634.nucleus;GO:0003677.DNA binding;GO:0006355.regulation of transcription. DNA-dependent;GO:0006351.transcription. DNA-dependent;	-
gma-miR156k	down	15.9204	54.6922	1.78046	0.011318	comp32036_c0_seq1	-	9.39	7.42	-0.339706	Cleavage	-	GO:0005634.nucleus;GO:0003677.DNA binding;	-
gma-miR156k	down	15.9204	54.6922	1.78046	0.011318	comp261462_c0_seq1	up	0.97	0.25	-1.95606	Cleavage	-	-	-
zma-miR166h-3p	down	3388.01	11458.4	1.7579	0	comp35879_c0_seq3	-	4.81	4.85	0.0119479	Cleavage	ribonucleoside-diphosphate reductase subunit M2	GO:0006260.DNA replication;GO:0046914.transition metal ion binding;GO:0005737.cytoplasm;GO:0055114.oxidation-reduction process;GO:0004748.ribonucleoside-diphosphate reductase activity. thioredoxin disulfide as acceptor;GO:0046872.metal ion binding;GO:0009186.deoxyribonucleoside diphosphate metabolic process;GO:0016491.oxidoreductase activity;	ko00230. Purine metabolism;ko00240. Pyrimidine metabolism;ko00480. Glutathione metabolism;ko04115. p53 signaling pathway;
zma-miR166h-3p	down	3388.01	11458.4	1.7579	0	comp44152_c0_seq7	-	1.42	1.47	0.0499252	Translation	peroxidase	GO:0006979.response to oxidative stress;GO:0046872.metal ion binding;GO:0020037.heme binding;GO:0004601.peroxidase activity;GO:0055114.oxidation-reduction process;GO:0016491.oxidoreductase activity;	ko00360. Phenylalanine metabolism;ko00680. Methane metabolism;ko00940. Phenylpropanoid biosynthesis;
zma-miR166h-3p	down	3388.01	11458.4	1.7579	0	comp45076_c0_seq1	-	13.4	13.45	0.00537317	Cleavage	homeobox-leucine zipper protein	GO:0005634.nucleus;GO:0003677.DNA binding;GO:0006355.regulation of transcription. DNA-dependent;GO:0043565.sequence-specific DNA binding;GO:0006351.transcription. DNA-dependent;GO:0003700.sequence-specific DNA binding transcription factor activity;	-
zma-miR166h-3p	down	3388.01	11458.4	1.7579	0	comp43069_c0_seq1	-	2.87	3.89	0.438719	Cleavage	-	GO:0005488.binding;	-
zma-miR166h-3p	down	3388.01	11458.4	1.7579	0	comp42337_c0_seq11	-	4.11	4.63	0.171874	Cleavage	-	-	-
zma-miR166h-3p	down	3388.01	11458.4	1.7579	0	comp40634_c0_seq1	-	4.48	4.47	-0.0032239	Cleavage	-	-	-
gma-miR166m	down	221.14	738.477	1.7396	0	comp35879_c0_seq3	-	4.81	4.85	0.0119479	Translation	ribonucleoside-diphosphate reductase subunit M2	GO:0006260.DNA replication;GO:0046914.transition metal ion binding;GO:0005737.cytoplasm;GO:0055114.oxidation-reduction process;GO:0004748.ribonucleoside-diphosphate reductase activity. thioredoxin disulfide as acceptor;GO:0046872.metal ion binding;GO:0009186.deoxyribonucleoside diphosphate metabolic process;GO:0016491.oxidoreductase activity;	ko00230. Purine metabolism;ko00240. Pyrimidine metabolism;ko00480. Glutathione metabolism;ko04115. p53 signaling pathway;
gma-miR166m	down	221.14	738.477	1.7396	0	comp45076_c0_seq1	-	13.4	13.45	0.00537317	Cleavage	homeobox-leucine zipper protein	GO:0005634.nucleus;GO:0003677.DNA binding;GO:0006355.regulation of transcription. DNA-dependent;GO:0043565.sequence-specific DNA binding;GO:0006351.transcription. DNA-dependent;GO:0003700.sequence-specific DNA binding transcription factor activity;	-
gma-miR166m	down	221.14	738.477	1.7396	0	comp43069_c0_seq1	-	2.87	3.89	0.438719	Cleavage	-	GO:0005488.binding;	-
gma-miR166m	down	221.14	738.477	1.7396	0	comp42337_c0_seq11	-	4.11	4.63	0.171874	Cleavage	-	-	-
vvi-miR482	down	907.684	2988.26	1.71904	0	comp46525_c1_seq15	-	1.4	1.66	0.245756	Translation	-	GO:0016787.hydrolase activity;GO:0008152.metabolic process;GO:0004721.phosphoprotein phosphatase activity;GO:0003824.catalytic activity;	-
vvi-miR482	down	907.684	2988.26	1.71904	0	comp117338_c0_seq1	-	1.27	1.5	0.240134	Translation	-	GO:0016787.hydrolase activity;GO:0005524.ATP binding;GO:0000166.nucleotide binding;GO:0006952.defense response;GO:0004721.phosphoprotein phosphatase activity;GO:0006915.apoptotic process;	-
vvi-miR482	down	907.684	2988.26	1.71904	0	comp439597_c0_seq1	up	1.18	0	NA	Cleavage	-	-	-
vvi-miR482	down	907.684	2988.26	1.71904	0	comp43663_c0_seq2	-	1.52	2.13	0.486782	Cleavage	-	-	-
vvi-miR482	down	907.684	2988.26	1.71904	0	comp19216_c0_seq1	-	3.82	5.25	0.458745	Cleavage	-	-	-
vvi-miR482	down	907.684	2988.26	1.71904	0	comp43919_c0_seq3	-	7.8	10.21	0.388437	Cleavage	-	GO:0016901.oxidoreductase activity. acting on the CH-OH group of donors. quinone or similar compound as acceptor;GO:0005975.carbohydrate metabolic process;GO:0048038.quinone binding;GO:0003824.catalytic activity;	-
vvi-miR482	down	907.684	2988.26	1.71904	0	comp16732_c0_seq1	-	1.55	1.04	-0.575685	Cleavage	-	-	-
ath-miR403	down	12.1614	39.6321	1.70436	0.0353999	comp45738_c0_seq1	-	13.55	14.79	0.126329	Cleavage	eukaryotic translation initiation factor 2C	GO:0003676.nucleic acid binding;	-
gma-miR166u	down	703.704	2283.05	1.69793	0	comp31710_c0_seq1	-	71.28	76.82	0.107985	Cleavage	small subunit ribosomal protein S2e	GO:0005840.ribosome;GO:0003723.RNA binding;GO:0030529.ribonucleoprotein complex;GO:0006412.translation;GO:0005622.intracellular;GO:0003735.structural constituent of ribosome;GO:0015935.small ribosomal subunit;	ko03010. Ribosome;
gma-miR166u	down	703.704	2283.05	1.69793	0	comp44152_c0_seq7	-	1.42	1.47	0.0499252	Cleavage	peroxidase	GO:0006979.response to oxidative stress;GO:0046872.metal ion binding;GO:0020037.heme binding;GO:0004601.peroxidase activity;GO:0055114.oxidation-reduction process;GO:0016491.oxidoreductase activity;	ko00360. Phenylalanine metabolism;ko00680. Methane metabolism;ko00940. Phenylpropanoid biosynthesis;
gma-miR166u	down	703.704	2283.05	1.69793	0	comp45076_c0_seq1	-	13.4	13.45	0.00537317	Cleavage	homeobox-leucine zipper protein	GO:0005634.nucleus;GO:0003677.DNA binding;GO:0006355.regulation of transcription. DNA-dependent;GO:0043565.sequence-specific DNA binding;GO:0006351.transcription. DNA-dependent;GO:0003700.sequence-specific DNA binding transcription factor activity;	-
gma-miR166u	down	703.704	2283.05	1.69793	0	comp30734_c0_seq3	-	1.28	1.07	-0.258533	Cleavage	ABA responsive element binding factor	GO:0005634.nucleus;GO:0003677.DNA binding;GO:0006355.regulation of transcription. DNA-dependent;GO:0006351.transcription. DNA-dependent;GO:0046983.protein dimerization activity;GO:0051258.protein polymerization;GO:0043234.protein complex;GO:0000166.nucleotide binding;GO:0043565.sequence-specific DNA binding;GO:0005525.GTP binding;GO:0003700.sequence-specific DNA binding transcription factor activ…	ko04075. Plant hormone signal transduction;
gma-miR166u	down	703.704	2283.05	1.69793	0	comp138319_c0_seq1	up	2.51	0.69	-1.86302	Cleavage	ABA responsive element binding factor	GO:0005634.nucleus;GO:0003677.DNA binding;GO:0006355.regulation of transcription. DNA-dependent;GO:0006351.transcription. DNA-dependent;GO:0046983.protein dimerization activity;GO:0051258.protein polymerization;GO:0043234.protein complex;GO:0000166.nucleotide binding;GO:0043565.sequence-specific DNA binding;GO:0005525.GTP binding;GO:0003700.sequence-specific DNA binding transcription factor activ…	ko04075. Plant hormone signal transduction;
gma-miR166u	down	703.704	2283.05	1.69793	0	comp43069_c0_seq1	-	2.87	3.89	0.438719	Cleavage	-	GO:0005488.binding;	-
gma-miR166u	down	703.704	2283.05	1.69793	0	comp42337_c0_seq11	-	4.11	4.63	0.171874	Cleavage	-	-	-
crt-miR166b	down	385.246	1229.41	1.67411	0	comp35879_c0_seq3	-	4.81	4.85	0.0119479	Cleavage	ribonucleoside-diphosphate reductase subunit M2	GO:0006260.DNA replication;GO:0046914.transition metal ion binding;GO:0005737.cytoplasm;GO:0055114.oxidation-reduction process;GO:0004748.ribonucleoside-diphosphate reductase activity. thioredoxin disulfide as acceptor;GO:0046872.metal ion binding;GO:0009186.deoxyribonucleoside diphosphate metabolic process;GO:0016491.oxidoreductase activity;	ko00230. Purine metabolism;ko00240. Pyrimidine metabolism;ko00480. Glutathione metabolism;ko04115. p53 signaling pathway;
crt-miR166b	down	385.246	1229.41	1.67411	0	comp44152_c0_seq7	-	1.42	1.47	0.0499252	Translation	peroxidase	GO:0006979.response to oxidative stress;GO:0046872.metal ion binding;GO:0020037.heme binding;GO:0004601.peroxidase activity;GO:0055114.oxidation-reduction process;GO:0016491.oxidoreductase activity;	ko00360. Phenylalanine metabolism;ko00680. Methane metabolism;ko00940. Phenylpropanoid biosynthesis;
crt-miR166b	down	385.246	1229.41	1.67411	0	comp45076_c0_seq1	-	13.4	13.45	0.00537317	Cleavage	homeobox-leucine zipper protein	GO:0005634.nucleus;GO:0003677.DNA binding;GO:0006355.regulation of transcription. DNA-dependent;GO:0043565.sequence-specific DNA binding;GO:0006351.transcription. DNA-dependent;GO:0003700.sequence-specific DNA binding transcription factor activity;	-
crt-miR166b	down	385.246	1229.41	1.67411	0	comp43069_c0_seq1	-	2.87	3.89	0.438719	Cleavage	-	GO:0005488.binding;	-
crt-miR166b	down	385.246	1229.41	1.67411	0	comp42337_c0_seq11	-	4.11	4.63	0.171874	Cleavage	-	-	-
crt-miR166b	down	385.246	1229.41	1.67411	0	comp40634_c0_seq1	-	4.48	4.47	-0.0032239	Cleavage	-	-	-
osa-miR166m	down	390.959	1235.35	1.65984	0	comp35879_c0_seq3	-	4.81	4.85	0.0119479	Cleavage	ribonucleoside-diphosphate reductase subunit M2	GO:0006260.DNA replication;GO:0046914.transition metal ion binding;GO:0005737.cytoplasm;GO:0055114.oxidation-reduction process;GO:0004748.ribonucleoside-diphosphate reductase activity. thioredoxin disulfide as acceptor;GO:0046872.metal ion binding;GO:0009186.deoxyribonucleoside diphosphate metabolic process;GO:0016491.oxidoreductase activity;	ko00230. Purine metabolism;ko00240. Pyrimidine metabolism;ko00480. Glutathione metabolism;ko04115. p53 signaling pathway;
osa-miR166m	down	390.959	1235.35	1.65984	0	comp44152_c0_seq7	-	1.42	1.47	0.0499252	Translation	peroxidase	GO:0006979.response to oxidative stress;GO:0046872.metal ion binding;GO:0020037.heme binding;GO:0004601.peroxidase activity;GO:0055114.oxidation-reduction process;GO:0016491.oxidoreductase activity;	ko00360. Phenylalanine metabolism;ko00680. Methane metabolism;ko00940. Phenylpropanoid biosynthesis;
osa-miR166m	down	390.959	1235.35	1.65984	0	comp45076_c0_seq1	-	13.4	13.45	0.00537317	Cleavage	homeobox-leucine zipper protein	GO:0005634.nucleus;GO:0003677.DNA binding;GO:0006355.regulation of transcription. DNA-dependent;GO:0043565.sequence-specific DNA binding;GO:0006351.transcription. DNA-dependent;GO:0003700.sequence-specific DNA binding transcription factor activity;	-
osa-miR166m	down	390.959	1235.35	1.65984	0	comp43069_c0_seq1	-	2.87	3.89	0.438719	Cleavage	-	GO:0005488.binding;	-
osa-miR166m	down	390.959	1235.35	1.65984	0	comp42337_c0_seq11	-	4.11	4.63	0.171874	Cleavage	-	-	-
osa-miR166m	down	390.959	1235.35	1.65984	0	comp40634_c0_seq1	-	4.48	4.47	-0.0032239	Cleavage	-	-	-
ath-miR399b	down	34.2731	107.007	1.64255	0.000714096	comp44870_c0_seq1	-	6.66	6.95	0.0614908	Cleavage	ubiquitin-conjugating enzyme E2 O	GO:0016567.protein ubiquitination;GO:0016881.acid-amino acid ligase activity;GO:0016874.ligase activity;GO:0004842.ubiquitin-protein ligase activity;	ko04120. Ubiquitin mediated proteolysis;
ath-miR399b	down	34.2731	107.007	1.64255	0.000714096	comp35913_c0_seq2	-	4.08	4.1	0.00705476	Translation	-	GO:0005488.binding;	-
ath-miR399b	down	34.2731	107.007	1.64255	0.000714096	comp5311_c0_seq1	-	1.22	2.05	0.748743	Cleavage	-	-	-
ath-miR399b	down	34.2731	107.007	1.64255	0.000714096	comp42783_c0_seq2	-	7.5	6.86	-0.128682	Cleavage	-	GO:0016310.phosphorylation;GO:0004715.non-membrane spanning protein tyrosine kinase activity;GO:0005524.ATP binding;GO:0016301.kinase activity;GO:0006468.protein phosphorylation;GO:0004674.protein serine/threonine kinase activity;GO:0004672.protein kinase activity;GO:0016740.transferase activity;GO:0009966.regulation of signal transduction;GO:0016772.transferase activity. transferring phosphorus-…	-
tcc-miR399e	down	49.7512	150.602	1.59793	7.80574e-05	comp44870_c0_seq1	-	6.66	6.95	0.0614908	Cleavage	ubiquitin-conjugating enzyme E2 O	GO:0016567.protein ubiquitination;GO:0016881.acid-amino acid ligase activity;GO:0016874.ligase activity;GO:0004842.ubiquitin-protein ligase activity;	ko04120. Ubiquitin mediated proteolysis;
tcc-miR399e	down	49.7512	150.602	1.59793	7.80574e-05	comp5311_c0_seq1	-	1.22	2.05	0.748743	Cleavage	-	-	-
tcc-miR399e	down	49.7512	150.602	1.59793	7.80574e-05	comp32726_c0_seq1	-	19.01	17.75	-0.0989395	Cleavage	-	GO:0006457.protein folding;GO:0051082.unfolded protein binding;GO:0031072.heat shock protein binding;	-
osa-miR166g-3p	down	182.234	544.764	1.57984	8.41549e-14	comp44152_c0_seq7	-	1.42	1.47	0.0499252	Translation	peroxidase	GO:0006979.response to oxidative stress;GO:0046872.metal ion binding;GO:0020037.heme binding;GO:0004601.peroxidase activity;GO:0055114.oxidation-reduction process;GO:0016491.oxidoreductase activity;	ko00360. Phenylalanine metabolism;ko00680. Methane metabolism;ko00940. Phenylpropanoid biosynthesis;
osa-miR166g-3p	down	182.234	544.764	1.57984	8.41549e-14	comp40295_c0_seq6	-	21.06	17.2	-0.292097	Cleavage	large subunit ribosomal protein L9e	GO:0005840.ribosome;GO:0030529.ribonucleoprotein complex;GO:0006412.translation;GO:0005622.intracellular;GO:0003735.structural constituent of ribosome;GO:0019843.rRNA binding;	ko03010. Ribosome;
osa-miR166g-3p	down	182.234	544.764	1.57984	8.41549e-14	comp45076_c0_seq1	-	13.4	13.45	0.00537317	Cleavage	homeobox-leucine zipper protein	GO:0005634.nucleus;GO:0003677.DNA binding;GO:0006355.regulation of transcription. DNA-dependent;GO:0043565.sequence-specific DNA binding;GO:0006351.transcription. DNA-dependent;GO:0003700.sequence-specific DNA binding transcription factor activity;	-
osa-miR166g-3p	down	182.234	544.764	1.57984	8.41549e-14	comp42220_c0_seq1	-	8.03	9.6	0.257634	Translation	-	GO:0006486.protein glycosylation;GO:0016757.transferase activity. transferring glycosyl groups;GO:0030173.integral to Golgi membrane;GO:0008373.sialyltransferase activity;GO:0016740.transferase activity;	-
osa-miR166g-3p	down	182.234	544.764	1.57984	8.41549e-14	comp43069_c0_seq1	-	2.87	3.89	0.438719	Cleavage	-	GO:0005488.binding;	-
osa-miR166g-3p	down	182.234	544.764	1.57984	8.41549e-14	comp42337_c0_seq11	-	4.11	4.63	0.171874	Cleavage	-	-	-
osa-miR171b	down	356.551	1058.18	1.5694	0	comp31467_c0_seq1	-	35.08	26.7	-0.393809	Translation	U4/U6 small nuclear ribonucleoprotein SNU13	GO:0006397.mRNA processing;GO:0005634.nucleus;GO:0042254.ribosome biogenesis;GO:0003723.RNA binding;GO:0005681.spliceosomal complex;GO:0005730.nucleolus;GO:0030529.ribonucleoprotein complex;GO:0008380.RNA splicing;	ko03008. Ribosome biogenesis in eukaryotes;ko03040. Spliceosome;
osa-miR171b	down	356.551	1058.18	1.5694	0	comp23723_c0_seq1	-	0.93	1.66	0.835881	Translation	-	-	-
osa-miR171b	down	356.551	1058.18	1.5694	0	comp146320_c0_seq1	-	1.35	1.92	0.508147	Translation	-	GO:0010044.response to aluminum ion;	-
osa-miR171b	down	356.551	1058.18	1.5694	0	comp442982_c0_seq1	down	0.31	1.1	1.82716	Cleavage	-	-	-
osa-miR171b	down	356.551	1058.18	1.5694	0	comp30533_c0_seq1	-	7.19	10.39	0.531132	Cleavage	-	GO:0016020.membrane;GO:0006810.transport;GO:0055085.transmembrane transport;GO:0005215.transporter activity;	-
osa-miR171b	down	356.551	1058.18	1.5694	0	comp41427_c0_seq4	-	5.55	5.08	-0.127659	Cleavage	-	GO:0006355.regulation of transcription. DNA-dependent;GO:0006351.transcription. DNA-dependent;	-
sbi-miR166k	down	62.8307	184.112	1.55104	1.78168e-05	comp44152_c0_seq7	-	1.42	1.47	0.0499252	Translation	peroxidase	GO:0006979.response to oxidative stress;GO:0046872.metal ion binding;GO:0020037.heme binding;GO:0004601.peroxidase activity;GO:0055114.oxidation-reduction process;GO:0016491.oxidoreductase activity;	ko00360. Phenylalanine metabolism;ko00680. Methane metabolism;ko00940. Phenylpropanoid biosynthesis;
sbi-miR166k	down	62.8307	184.112	1.55104	1.78168e-05	comp40295_c0_seq6	-	21.06	17.2	-0.292097	Cleavage	large subunit ribosomal protein L9e	GO:0005840.ribosome;GO:0030529.ribonucleoprotein complex;GO:0006412.translation;GO:0005622.intracellular;GO:0003735.structural constituent of ribosome;GO:0019843.rRNA binding;	ko03010. Ribosome;
sbi-miR166k	down	62.8307	184.112	1.55104	1.78168e-05	comp45076_c0_seq1	-	13.4	13.45	0.00537317	Cleavage	homeobox-leucine zipper protein	GO:0005634.nucleus;GO:0003677.DNA binding;GO:0006355.regulation of transcription. DNA-dependent;GO:0043565.sequence-specific DNA binding;GO:0006351.transcription. DNA-dependent;GO:0003700.sequence-specific DNA binding transcription factor activity;	-
sbi-miR166k	down	62.8307	184.112	1.55104	1.78168e-05	comp42220_c0_seq1	-	8.03	9.6	0.257634	Translation	-	GO:0006486.protein glycosylation;GO:0016757.transferase activity. transferring glycosyl groups;GO:0030173.integral to Golgi membrane;GO:0008373.sialyltransferase activity;GO:0016740.transferase activity;	-
sbi-miR166k	down	62.8307	184.112	1.55104	1.78168e-05	comp43069_c0_seq1	-	2.87	3.89	0.438719	Cleavage	-	GO:0005488.binding;	-
sbi-miR166k	down	62.8307	184.112	1.55104	1.78168e-05	comp42337_c0_seq11	-	4.11	4.63	0.171874	Cleavage	-	-	-
ath-miR162a	down	126.221	364.615	1.53042	2.10112e-09	comp47044_c0_seq3	-	8.09	10.74	0.408782	Translation	E3 ubiquitin-protein ligase UBR4	GO:0016567.protein ubiquitination;GO:0008270.zinc ion binding;GO:0005488.binding;GO:0004842.ubiquitin-protein ligase activity;GO:0016874.ligase activity;	-
ath-miR162a	down	126.221	364.615	1.53042	2.10112e-09	comp37685_c0_seq2	-	22.02	19.68	-0.162084	Cleavage	-	GO:0016020.membrane;GO:0006810.transport;GO:0005783.endoplasmic reticulum;GO:0033116.endoplasmic reticulum-Golgi intermediate compartment membrane;GO:0016192.vesicle-mediated transport;GO:0005794.Golgi apparatus;GO:0016021.integral to membrane;GO:0005789.endoplasmic reticulum membrane;	-
ghr-miR482a	down	556.108	1597.17	1.52208	0	comp38135_c0_seq1	down	13.72	27.6	1.00839	Cleavage	peptidyl-prolyl cis-trans isomerase B (cyclophilin B)	GO:0006457.protein folding;GO:0003755.peptidyl-prolyl cis-trans isomerase activity;GO:0016853.isomerase activity;GO:0000413.protein peptidyl-prolyl isomerization;	-
ghr-miR482a	down	556.108	1597.17	1.52208	0	comp46525_c1_seq15	-	1.4	1.66	0.245756	Translation	-	GO:0016787.hydrolase activity;GO:0008152.metabolic process;GO:0004721.phosphoprotein phosphatase activity;GO:0003824.catalytic activity;	-
ghr-miR482a	down	556.108	1597.17	1.52208	0	comp34477_c1_seq1	-	14.51	16.13	0.152699	Translation	-	GO:0005488.binding;	-
ghr-miR482a	down	556.108	1597.17	1.52208	0	comp197869_c0_seq1	-	0.95	0.8	-0.247928	Translation	-	-	-
ghr-miR482a	down	556.108	1597.17	1.52208	0	comp439597_c0_seq1	up	1.18	0	NA	Cleavage	-	-	-
ghr-miR482a	down	556.108	1597.17	1.52208	0	comp43663_c0_seq2	-	1.52	2.13	0.486782	Cleavage	-	-	-
vvi-miR171f	down	24.3228	67.3745	1.46989	0.0120291	comp35011_c0_seq1	-	8.6	6.01	-0.516972	Cleavage	exosome complex component RRP45	GO:0006396.RNA processing;GO:0004527.exonuclease activity;GO:0003723.RNA binding;	ko03018. RNA degradation;
vvi-miR171f	down	24.3228	67.3745	1.46989	0.0120291	comp442982_c0_seq1	down	0.31	1.1	1.82716	Translation	-	-	-
vvi-miR171f	down	24.3228	67.3745	1.46989	0.0120291	comp41427_c0_seq4	-	5.55	5.08	-0.127659	Cleavage	-	GO:0006355.regulation of transcription. DNA-dependent;GO:0006351.transcription. DNA-dependent;	-
mdm-miR167h	down	25.9812	71.5579	1.46164	0.00990801	comp37547_c0_seq1	-	30.95	25.01	-0.307434	Translation	replication factor C subunit 2/4	GO:0005663.DNA replication factor C complex;GO:0003677.DNA binding;GO:0005524.ATP binding;GO:0006260.DNA replication;GO:0016779.nucleotidyltransferase activity;GO:0003887.DNA-directed DNA polymerase activity;GO:0003689.DNA clamp loader activity;GO:0000166.nucleotide binding;GO:0017111.nucleoside-triphosphatase activity;GO:0016740.transferase activity;	ko03030. DNA replication;ko03420. Nucleotide excision repair;ko03430. Mismatch repair;
mdm-miR167h	down	25.9812	71.5579	1.46164	0.00990801	comp32012_c1_seq1	-	13.11	8.47	-0.630234	Cleavage	euchromatic histone-lysine N-methyltransferase	GO:0042393.histone binding;GO:0005634.nucleus;GO:0008168.methyltransferase activity;GO:0005694.chromosome;GO:0034968.histone lysine methylation;GO:0008270.zinc ion binding;GO:0016740.transferase activity;GO:0032259.methylation;GO:0016568.chromatin modification;GO:0018024.histone-lysine N-methyltransferase activity;	ko00310. Lysine degradation;
mdm-miR167h	down	25.9812	71.5579	1.46164	0.00990801	comp256394_c0_seq1	down	0	0.16	NA	Translation	-	-	-
mdm-miR167h	down	25.9812	71.5579	1.46164	0.00990801	comp44313_c0_seq8	-	0.62	0.71	0.195551	Cleavage	-	GO:0008270.zinc ion binding;GO:0055114.oxidation-reduction process;GO:0005488.binding;GO:0003960.NADPH:quinone reductase activity;GO:0016491.oxidoreductase activity;	-
ghr-miR827a	down	981.021	2675.16	1.44727	0	comp38373_c0_seq3	-	3.08	3.63	0.237039	Cleavage	solute carrier family 25 (mitochondrial adenine nucleotide translocator). member 4/5/6/31	GO:0016020.membrane;GO:0006810.transport;GO:0055085.transmembrane transport;GO:0007059.chromosome segregation;GO:0071817.MMXD complex;GO:0016021.integral to membrane;GO:0005743.mitochondrial inner membrane;GO:0005739.mitochondrion;GO:0005488.binding;GO:0005215.transporter activity;	ko04020. Calcium signaling pathway;ko05012. Parkinson's disease;ko05016. Huntington's disease;ko05166. HTLV-I infection;
ghr-miR827a	down	981.021	2675.16	1.44727	0	comp31283_c0_seq1	-	27.52	24.87	-0.146074	Cleavage	aspartate kinase	GO:0016310.phosphorylation;GO:0008652.cellular amino acid biosynthetic process;GO:0016597.amino acid binding;GO:0008152.metabolic process;GO:0004072.aspartate kinase activity;GO:0016301.kinase activity;GO:0016740.transferase activity;	ko00260. Glycine. serine and threonine metabolism;ko00270. Cysteine and methionine metabolism;ko00300. Lysine biosynthesis;
ghr-miR827a	down	981.021	2675.16	1.44727	0	comp170054_c0_seq1	-	0.93	1.34	0.52693	Translation	-	-	-
ghr-miR827a	down	981.021	2675.16	1.44727	0	comp33258_c0_seq1	-	1.72	1.54	-0.159478	Translation	-	-	-
ghr-miR827a	down	981.021	2675.16	1.44727	0	comp369114_c0_seq1	-	0.55	0.49	-0.16665	Translation	-	-	-
ghr-miR827a	down	981.021	2675.16	1.44727	0	comp18883_c0_seq1	-	0.61	0.93	0.608421	Cleavage	-	-	-
ghr-miR827a	down	981.021	2675.16	1.44727	0	comp40057_c0_seq1	-	14.48	19.88	0.457256	Cleavage	-	GO:0055085.transmembrane transport;GO:0016021.integral to membrane;	-
ghr-miR827a	down	981.021	2675.16	1.44727	0	comp27816_c0_seq1	-	2.54	3.31	0.382003	Cleavage	-	GO:0043169.cation binding;GO:0004553.hydrolase activity. hydrolyzing O-glycosyl compounds;GO:0016787.hydrolase activity;GO:0005975.carbohydrate metabolic process;GO:0003824.catalytic activity;	-
ghr-miR827a	down	981.021	2675.16	1.44727	0	comp29312_c0_seq1	-	3.8	3.31	-0.199168	Cleavage	-	-	-
csi-miR162-5p	down	18.7949	49.5401	1.39825	0.0369239	comp36175_c0_seq2	-	13.18	11.47	-0.200485	Translation	ribosomal RNA-processing protein 36	GO:0042254.ribosome biogenesis;GO:0005634.nucleus;GO:0006364.rRNA processing;	-
gma-miR166h-3p	down	74256.9	193196	1.37947	0	comp31710_c0_seq1	-	71.28	76.82	0.107985	Cleavage	small subunit ribosomal protein S2e	GO:0005840.ribosome;GO:0003723.RNA binding;GO:0030529.ribonucleoprotein complex;GO:0006412.translation;GO:0005622.intracellular;GO:0003735.structural constituent of ribosome;GO:0015935.small ribosomal subunit;	ko03010. Ribosome;
gma-miR166h-3p	down	74256.9	193196	1.37947	0	comp44152_c0_seq7	-	1.42	1.47	0.0499252	Cleavage	peroxidase	GO:0006979.response to oxidative stress;GO:0046872.metal ion binding;GO:0020037.heme binding;GO:0004601.peroxidase activity;GO:0055114.oxidation-reduction process;GO:0016491.oxidoreductase activity;	ko00360. Phenylalanine metabolism;ko00680. Methane metabolism;ko00940. Phenylpropanoid biosynthesis;
gma-miR166h-3p	down	74256.9	193196	1.37947	0	comp45076_c0_seq1	-	13.4	13.45	0.00537317	Cleavage	homeobox-leucine zipper protein	GO:0005634.nucleus;GO:0003677.DNA binding;GO:0006355.regulation of transcription. DNA-dependent;GO:0043565.sequence-specific DNA binding;GO:0006351.transcription. DNA-dependent;GO:0003700.sequence-specific DNA binding transcription factor activity;	-
gma-miR166h-3p	down	74256.9	193196	1.37947	0	comp30734_c0_seq3	-	1.28	1.07	-0.258533	Cleavage	ABA responsive element binding factor	GO:0005634.nucleus;GO:0003677.DNA binding;GO:0006355.regulation of transcription. DNA-dependent;GO:0006351.transcription. DNA-dependent;GO:0046983.protein dimerization activity;GO:0051258.protein polymerization;GO:0043234.protein complex;GO:0000166.nucleotide binding;GO:0043565.sequence-specific DNA binding;GO:0005525.GTP binding;GO:0003700.sequence-specific DNA binding transcription factor activ…	ko04075. Plant hormone signal transduction;
gma-miR166h-3p	down	74256.9	193196	1.37947	0	comp138319_c0_seq1	up	2.51	0.69	-1.86302	Cleavage	ABA responsive element binding factor	GO:0005634.nucleus;GO:0003677.DNA binding;GO:0006355.regulation of transcription. DNA-dependent;GO:0006351.transcription. DNA-dependent;GO:0046983.protein dimerization activity;GO:0051258.protein polymerization;GO:0043234.protein complex;GO:0000166.nucleotide binding;GO:0043565.sequence-specific DNA binding;GO:0005525.GTP binding;GO:0003700.sequence-specific DNA binding transcription factor activ…	ko04075. Plant hormone signal transduction;
gma-miR166h-3p	down	74256.9	193196	1.37947	0	comp43069_c0_seq1	-	2.87	3.89	0.438719	Cleavage	-	GO:0005488.binding;	-
gma-miR166h-3p	down	74256.9	193196	1.37947	0	comp42337_c0_seq11	-	4.11	4.63	0.171874	Cleavage	-	-	-
ath-miR167d	down	47.5401	113.172	1.2513	0.00336663	comp32012_c1_seq1	-	13.11	8.47	-0.630234	Cleavage	euchromatic histone-lysine N-methyltransferase	GO:0042393.histone binding;GO:0005634.nucleus;GO:0008168.methyltransferase activity;GO:0005694.chromosome;GO:0034968.histone lysine methylation;GO:0008270.zinc ion binding;GO:0016740.transferase activity;GO:0032259.methylation;GO:0016568.chromatin modification;GO:0018024.histone-lysine N-methyltransferase activity;	ko00310. Lysine degradation;
ath-miR167d	down	47.5401	113.172	1.2513	0.00336663	comp256394_c0_seq1	down	0	0.16	NA	Translation	-	-	-
ath-miR167d	down	47.5401	113.172	1.2513	0.00336663	comp113659_c0_seq1	-	1.64	2.36	0.525091	Cleavage	-	-	-
ath-miR167d	down	47.5401	113.172	1.2513	0.00336663	comp44313_c0_seq8	-	0.62	0.71	0.195551	Cleavage	-	GO:0008270.zinc ion binding;GO:0055114.oxidation-reduction process;GO:0005488.binding;GO:0003960.NADPH:quinone reductase activity;GO:0016491.oxidoreductase activity;	-
mtr-miR166b	down	40.719	96.9216	1.25112	0.00666425	comp44152_c0_seq7	-	1.42	1.47	0.0499252	Translation	peroxidase	GO:0006979.response to oxidative stress;GO:0046872.metal ion binding;GO:0020037.heme binding;GO:0004601.peroxidase activity;GO:0055114.oxidation-reduction process;GO:0016491.oxidoreductase activity;	ko00360. Phenylalanine metabolism;ko00680. Methane metabolism;ko00940. Phenylpropanoid biosynthesis;
mtr-miR166b	down	40.719	96.9216	1.25112	0.00666425	comp40295_c0_seq6	-	21.06	17.2	-0.292097	Cleavage	large subunit ribosomal protein L9e	GO:0005840.ribosome;GO:0030529.ribonucleoprotein complex;GO:0006412.translation;GO:0005622.intracellular;GO:0003735.structural constituent of ribosome;GO:0019843.rRNA binding;	ko03010. Ribosome;
mtr-miR166b	down	40.719	96.9216	1.25112	0.00666425	comp45076_c0_seq1	-	13.4	13.45	0.00537317	Cleavage	homeobox-leucine zipper protein	GO:0005634.nucleus;GO:0003677.DNA binding;GO:0006355.regulation of transcription. DNA-dependent;GO:0043565.sequence-specific DNA binding;GO:0006351.transcription. DNA-dependent;GO:0003700.sequence-specific DNA binding transcription factor activity;	-
mtr-miR166b	down	40.719	96.9216	1.25112	0.00666425	comp43069_c0_seq1	-	2.87	3.89	0.438719	Cleavage	-	GO:0005488.binding;	-
mtr-miR166b	down	40.719	96.9216	1.25112	0.00666425	comp42337_c0_seq11	-	4.11	4.63	0.171874	Cleavage	-	-	-
ghr-miR2949a-5p	down	226.645	529.088	1.22308	4.26907e-10	comp38415_c0_seq2	-	4.19	3.54	-0.243201	Cleavage	-	-	-
ghr-miR2949a-5p	down	226.645	529.088	1.22308	4.26907e-10	comp34749_c0_seq1	-	13.07	10.63	-0.298118	Cleavage	-	GO:0016020.membrane;GO:0031965.nuclear membrane;GO:0005634.nucleus;GO:0016021.integral to membrane;	-
bdi-miR166e	down	1638.42	3736.8	1.18949	0	comp41630_c0_seq1	-	14.35	13.32	-0.107457	Cleavage	Xaa-Pro dipeptidase	GO:0008233.peptidase activity;GO:0008235.metalloexopeptidase activity;GO:0046872.metal ion binding;GO:0008237.metallopeptidase activity;GO:0004177.aminopeptidase activity;GO:0016787.hydrolase activity;GO:0006508.proteolysis;GO:0009987.cellular process;GO:0030574.collagen catabolic process;GO:0030145.manganese ion binding;GO:0016805.dipeptidase activity;	-
bdi-miR166e	down	1638.42	3736.8	1.18949	0	comp44152_c0_seq7	-	1.42	1.47	0.0499252	Cleavage	peroxidase	GO:0006979.response to oxidative stress;GO:0046872.metal ion binding;GO:0020037.heme binding;GO:0004601.peroxidase activity;GO:0055114.oxidation-reduction process;GO:0016491.oxidoreductase activity;	ko00360. Phenylalanine metabolism;ko00680. Methane metabolism;ko00940. Phenylpropanoid biosynthesis;
bdi-miR166e	down	1638.42	3736.8	1.18949	0	comp45076_c0_seq1	-	13.4	13.45	0.00537317	Cleavage	homeobox-leucine zipper protein	GO:0005634.nucleus;GO:0003677.DNA binding;GO:0006355.regulation of transcription. DNA-dependent;GO:0043565.sequence-specific DNA binding;GO:0006351.transcription. DNA-dependent;GO:0003700.sequence-specific DNA binding transcription factor activity;	-
bdi-miR166e	down	1638.42	3736.8	1.18949	0	comp43069_c0_seq1	-	2.87	3.89	0.438719	Cleavage	-	GO:0005488.binding;	-
bdi-miR166e	down	1638.42	3736.8	1.18949	0	comp42337_c0_seq11	-	4.11	4.63	0.171874	Cleavage	-	-	-
ghr-miR2948-5p	up	1000.55	499.364	-1.00263	0	comp24776_c0_seq2	-	1.9	2.29	0.269348	Cleavage	-	-	-
ghr-miR2948-5p	up	1000.55	499.364	-1.00263	0	comp34558_c0_seq1	-	12.62	13.81	0.130001	Cleavage	-	-	-
ghr-miR2948-5p	up	1000.55	499.364	-1.00263	0	comp35651_c0_seq2	-	9.21	9.27	0.00936818	Cleavage	-	GO:0003677.DNA binding;GO:0003697.single-stranded DNA binding;GO:0006260.DNA replication;	-
ghr-miR2948-5p	up	1000.55	499.364	-1.00263	0	comp13519_c0_seq1	-	3.67	3.4	-0.110245	Cleavage	-	-	-
ghr-miR2948-5p	up	1000.55	499.364	-1.00263	0	comp36257_c0_seq5	-	1.66	1.23	-0.432525	Cleavage	-	-	-
ghr-miR2948-5p	up	1000.55	499.364	-1.00263	0	comp26366_c0_seq2	-	23.09	15.99	-0.530098	Cleavage	-	-	-
gma-miR408d	up	44.8867	19.816	-1.17962	0.0267879	comp33266_c0_seq1	-	28.83	37.04	0.361513	Translation	-	GO:0009055.electron carrier activity;GO:0005507.copper ion binding;	-
gma-miR408d	up	44.8867	19.816	-1.17962	0.0267879	comp97345_c0_seq1	-	2.22	2.24	0.0129391	Cleavage	-	GO:0006810.transport;GO:0009055.electron carrier activity;GO:0046872.metal ion binding;GO:0022900.electron transport chain;GO:0005507.copper ion binding;	-
gma-miR408d	up	44.8867	19.816	-1.17962	0.0267879	comp140005_c0_seq1	-	1.76	1.23	-0.516917	Cleavage	-	GO:0009055.electron carrier activity;GO:0005507.copper ion binding;	-
pta-miR159a	up	497.661	185.89	-1.42072	0	comp28949_c0_seq2	-	7.15	6.09	-0.231501	Cleavage	pseudo-response regulator 7	-	ko04712. Circadian rhythm - plant;
pta-miR159a	up	497.661	185.89	-1.42072	0	comp42931_c0_seq5	-	2.45	2.46	0.00587657	Translation	phosphatidylinositol phospholipase C. delta	GO:0007165.signal transduction;GO:0004435.phosphatidylinositol phospholipase C activity;GO:0005622.intracellular;GO:0035556.intracellular signal transduction;GO:0004629.phospholipase C activity;GO:0016787.hydrolase activity;GO:0008081.phosphoric diester hydrolase activity;GO:0005509.calcium ion binding;GO:0004871.signal transducer activity;GO:0006629.lipid metabolic process;	ko00562. Inositol phosphate metabolism;ko04020. Calcium signaling pathway;ko04070. Phosphatidylinositol signaling system;
pta-miR159a	up	497.661	185.89	-1.42072	0	comp42588_c0_seq8	-	2.1	1.91	-0.136817	Cleavage	myb proto-oncogene protein. plant	GO:0005634.nucleus;GO:0003677.DNA binding;GO:0006355.regulation of transcription. DNA-dependent;	-
pta-miR159a	up	497.661	185.89	-1.42072	0	comp27391_c0_seq1	-	1.83	1.54	-0.248913	Cleavage	myb proto-oncogene protein. plant	GO:0005634.nucleus;GO:0003677.DNA binding;GO:0006355.regulation of transcription. DNA-dependent;	-
pta-miR159a	up	497.661	185.89	-1.42072	0	comp39894_c0_seq3	-	21.7	40.64	0.905205	Translation	-	-	-
pta-miR159a	up	497.661	185.89	-1.42072	0	comp24942_c0_seq2	-	0.76	0.5	-0.604071	Translation	-	GO:0005634.nucleus;GO:0003677.DNA binding;GO:0006355.regulation of transcription. DNA-dependent;GO:0006351.transcription. DNA-dependent;GO:0006302.double-strand break repair;GO:0007275.multicellular organismal development;GO:0043565.sequence-specific DNA binding;GO:0003700.sequence-specific DNA binding transcription factor activity;GO:0006310.DNA recombination;	-
pta-miR159a	up	497.661	185.89	-1.42072	0	comp43427_c0_seq5	-	1.97	1.65	-0.25573	Cleavage	-	-	-
pta-miR159a	up	497.661	185.89	-1.42072	0	comp108460_c0_seq1	up	3.59	0.88	-2.02841	Cleavage	-	-	-
smo-miR408	up	37.7004	13.8712	-1.44248	0.0153581	comp33266_c0_seq1	-	28.83	37.04	0.361513	Translation	-	GO:0009055.electron carrier activity;GO:0005507.copper ion binding;	-
smo-miR408	up	37.7004	13.8712	-1.44248	0.0153581	comp97345_c0_seq1	-	2.22	2.24	0.0129391	Cleavage	-	GO:0006810.transport;GO:0009055.electron carrier activity;GO:0046872.metal ion binding;GO:0022900.electron transport chain;GO:0005507.copper ion binding;	-
smo-miR408	up	37.7004	13.8712	-1.44248	0.0153581	comp140005_c0_seq1	-	1.76	1.23	-0.516917	Cleavage	-	GO:0009055.electron carrier activity;GO:0005507.copper ion binding;	-
osa-miR159f	up	2414.58	741.333	-1.70358	0	comp215064_c0_seq1	down	0.34	1.21	1.8314	Cleavage	pectate lyase	GO:0016829.lyase activity;GO:0030570.pectate lyase activity;	ko00040. Pentose and glucuronate interconversions;
osa-miR159f	up	2414.58	741.333	-1.70358	0	comp40743_c0_seq2	-	18.72	17.74	-0.0775744	Cleavage	pectate lyase	GO:0016829.lyase activity;GO:0030570.pectate lyase activity;	ko00040. Pentose and glucuronate interconversions;
osa-miR159f	up	2414.58	741.333	-1.70358	0	comp42588_c0_seq8	-	2.1	1.91	-0.136817	Cleavage	myb proto-oncogene protein. plant	GO:0005634.nucleus;GO:0003677.DNA binding;GO:0006355.regulation of transcription. DNA-dependent;	-
osa-miR159f	up	2414.58	741.333	-1.70358	0	comp41507_c0_seq1	-	2.39	2.21	-0.112964	Cleavage	-	-	-
osa-miR159f	up	2414.58	741.333	-1.70358	0	comp43427_c0_seq5	-	1.97	1.65	-0.25573	Cleavage	-	-	-
ppt-miR408b	up	45.4395	13.8712	-1.71185	0.00208611	comp33266_c0_seq1	-	28.83	37.04	0.361513	Translation	-	GO:0009055.electron carrier activity;GO:0005507.copper ion binding;	-
ppt-miR408b	up	45.4395	13.8712	-1.71185	0.00208611	comp97345_c0_seq1	-	2.22	2.24	0.0129391	Cleavage	-	GO:0006810.transport;GO:0009055.electron carrier activity;GO:0046872.metal ion binding;GO:0022900.electron transport chain;GO:0005507.copper ion binding;	-
ppt-miR408b	up	45.4395	13.8712	-1.71185	0.00208611	comp140005_c0_seq1	-	1.76	1.23	-0.516917	Cleavage	-	GO:0009055.electron carrier activity;GO:0005507.copper ion binding;	-
ath-miR159a	up	486671	138859	-1.80933	0	comp42588_c0_seq8	-	2.1	1.91	-0.136817	Cleavage	myb proto-oncogene protein. plant	GO:0005634.nucleus;GO:0003677.DNA binding;GO:0006355.regulation of transcription. DNA-dependent;	-
ath-miR159a	up	486671	138859	-1.80933	0	comp189595_c0_seq1	up	0.47	0.21	-1.16227	Cleavage	cytokinin dehydrogenase	GO:0019139.cytokinin dehydrogenase activity;GO:0016614.oxidoreductase activity. acting on CH-OH group of donors;GO:0008762.UDP-N-acetylmuramate dehydrogenase activity;GO:0009690.cytokinin metabolic process;GO:0050660.flavin adenine dinucleotide binding;GO:0003824.catalytic activity;GO:0055114.oxidation-reduction process;GO:0016491.oxidoreductase activity;	ko00908. Zeatin biosynthesis;
ath-miR159a	up	486671	138859	-1.80933	0	comp251578_c0_seq1	-	0.42	0.56	0.415037	Translation	-	-	-
ath-miR159a	up	486671	138859	-1.80933	0	comp25906_c0_seq1	-	14.27	8.77	-0.702337	Translation	-	-	-
ath-miR159a	up	486671	138859	-1.80933	0	comp43427_c0_seq5	-	1.97	1.65	-0.25573	Cleavage	-	-	-
ath-miR159a	up	486671	138859	-1.80933	0	comp6287_c0_seq2	-	0.93	0.71	-0.389412	Cleavage	-	-	-
ath-miR159a	up	486671	138859	-1.80933	0	comp26811_c0_seq1	up	2.34	1.05	-1.15612	Cleavage	-	-	-
aqc-miR159	up	451.907	118.236	-1.93436	0	comp40321_c0_seq1	-	35.03	48.34	0.464626	Cleavage	zeaxanthin epoxidase	GO:0016020.membrane;GO:0009535.chloroplast thylakoid membrane;GO:0052663.antheraxanthin epoxidase activity;GO:0009540.zeaxanthin epoxidase [overall] activity;GO:0008152.metabolic process;GO:0052662.zeaxanthin epoxidase activity;GO:0006950.response to stress;GO:0009579.thylakoid;GO:0055114.oxidation-reduction process;GO:0009688.abscisic acid biosynthetic process;GO:0009536.plastid;GO:0031969.chlor…	ko00906. Carotenoid biosynthesis;
aqc-miR159	up	451.907	118.236	-1.93436	0	comp34319_c0_seq1	-	44.94	41.26	-0.123256	Cleavage	transitional endoplasmic reticulum ATPase	GO:0016020.membrane;GO:0005524.ATP binding;GO:0005488.binding;GO:0016787.hydrolase activity;GO:0000166.nucleotide binding;GO:0051301.cell division;GO:0017111.nucleoside-triphosphatase activity;GO:0005886.plasma membrane;GO:0007049.cell cycle;	ko04141. Protein processing in endoplasmic reticulum;ko05134. Legionellosis;
aqc-miR159	up	451.907	118.236	-1.93436	0	comp43684_c0_seq1	-	7.09	7.33	0.0480276	Translation	protein transport protein SEC23	GO:0016020.membrane;GO:0006810.transport;GO:0005783.endoplasmic reticulum;GO:0031410.cytoplasmic vesicle;GO:0005737.cytoplasm;GO:0016192.vesicle-mediated transport;GO:0000139.Golgi membrane;GO:0006886.intracellular protein transport;GO:0046872.metal ion binding;GO:0005794.Golgi apparatus;GO:0030127.COPII vesicle coat;GO:0008270.zinc ion binding;GO:0005789.endoplasmic reticulum membrane;GO:0006888…	ko04141. Protein processing in endoplasmic reticulum;
aqc-miR159	up	451.907	118.236	-1.93436	0	comp42588_c0_seq8	-	2.1	1.91	-0.136817	Cleavage	myb proto-oncogene protein. plant	GO:0005634.nucleus;GO:0003677.DNA binding;GO:0006355.regulation of transcription. DNA-dependent;	-
aqc-miR159	up	451.907	118.236	-1.93436	0	comp25906_c0_seq1	-	14.27	8.77	-0.702337	Translation	-	-	-
aqc-miR159	up	451.907	118.236	-1.93436	0	comp41453_c0_seq2	-	1.65	1.55	-0.0901978	Cleavage	-	-	-
aqc-miR159	up	451.907	118.236	-1.93436	0	comp17972_c0_seq2	-	6.28	5.32	-0.239338	Cleavage	-	-	-
aqc-miR159	up	451.907	118.236	-1.93436	0	comp43427_c0_seq5	-	1.97	1.65	-0.25573	Cleavage	-	-	-
ath-miR408	up	33.8308	7.92641	-2.0936	0.00179194	comp46108_c0_seq2	-	16.63	12.75	-0.383291	Translation	hydroxymethylglutaryl-CoA reductase (NADPH)	GO:0016020.membrane;GO:0008299.isoprenoid biosynthetic process;GO:0005783.endoplasmic reticulum;GO:0016616.oxidoreductase activity. acting on the CH-OH group of donors. NAD or NADP as acceptor;GO:0015936.coenzyme A metabolic process;GO:0055114.oxidation-reduction process;GO:0042170.plastid membrane;GO:0050661.NADP binding;GO:0004420.hydroxymethylglutaryl-CoA reductase (NADPH) activity;GO:0016021.…	ko00900. Terpenoid backbone biosynthesis;ko04976. Bile secretion;
ath-miR408	up	33.8308	7.92641	-2.0936	0.00179194	comp33266_c0_seq1	-	28.83	37.04	0.361513	Translation	-	GO:0009055.electron carrier activity;GO:0005507.copper ion binding;	-
ath-miR408	up	33.8308	7.92641	-2.0936	0.00179194	comp44641_c0_seq5	-	1.57	1.69	0.106259	Translation	-	-	-
ath-miR408	up	33.8308	7.92641	-2.0936	0.00179194	comp81697_c0_seq1	-	3.83	6.65	0.79601	Cleavage	-	-	-
ath-miR408	up	33.8308	7.92641	-2.0936	0.00179194	comp47052_c0_seq2	-	4.85	5.96	0.297328	Cleavage	-	GO:0008104.protein localization;	-
ath-miR408	up	33.8308	7.92641	-2.0936	0.00179194	comp97345_c0_seq1	-	2.22	2.24	0.0129391	Cleavage	-	GO:0006810.transport;GO:0009055.electron carrier activity;GO:0046872.metal ion binding;GO:0022900.electron transport chain;GO:0005507.copper ion binding;	-

## Sheet: positive
miRNA_ID	Up/Down	RPM1	RPM2	Log2(Fold Change)	Pvalue	Tagert_Gene	Up/Down	RPKM1	RPKM2	Log2(Fold Change)	Inhibition	Function	GO	Pathway
vvi-miR172d	down	30.4035	134.749	2.14796	1.18754e-05	comp63776_c0_seq1	down	2.61	8	1.61595	Cleavage	polyadenylate-binding protein	GO:0006810.transport;GO:0006397.mRNA processing;GO:0005634.nucleus;GO:0003723.RNA binding;GO:2000623.negative regulation of nuclear-transcribed mRNA catabolic process. nonsense-mediated decay;GO:0000184.nuclear-transcribed mRNA catabolic process. nonsense-mediated decay;GO:0006417.regulation of translation;GO:0005737.cytoplasm;GO:0051028.mRNA transport;GO:0003676.nucleic acid binding;GO:0005681.s…	ko03013. RNA transport;ko03015. mRNA surveillance pathway;ko03018. RNA degradation;
ghr-miR482a	down	556.108	1597.17	1.52208	0	comp38135_c0_seq1	down	13.72	27.6	1.00839	Cleavage	peptidyl-prolyl cis-trans isomerase B (cyclophilin B)	GO:0006457.protein folding;GO:0003755.peptidyl-prolyl cis-trans isomerase activity;GO:0016853.isomerase activity;GO:0000413.protein peptidyl-prolyl isomerization;	-
ptc-miR396g-5p	down	9.95025	47.5585	2.2569	0.00774946	comp33348_c0_seq1	down	2.61	9.19	1.81602	Cleavage	IAA-amino acid hydrolase	GO:0016787.hydrolase activity;GO:0008152.metabolic process;GO:0047980.hippurate hydrolase activity;	-
vvi-miR396b	down	0	53.8996	NA	0.000226097	comp231082_c0_seq1	down	0	1.27	NA	Translation	-	-	-
ath-miR396b	down	4.42233	137.127	4.95456	1.44958e-08	comp231082_c0_seq1	down	0	1.27	NA	Translation	-	-	-
ath-miR164a	down	37.5898	261.572	2.79879	8.97615e-12	comp18892_c0_seq1	down	1.04	5.91	2.50657	Translation	-	GO:0006396.RNA processing;GO:0000166.nucleotide binding;GO:0005622.intracellular;GO:0005488.binding;GO:0003676.nucleic acid binding;	-
osa-miR167d-5p	down	6.6335	41.8338	2.65683	0.00746666	comp256394_c0_seq1	down	0	0.16	NA	Translation	-	-	-
sly-miR171d	down	12.1614	75.3009	2.63036	0.000349698	comp442982_c0_seq1	down	0.31	1.1	1.82716	Translation	-	-	-
ptc-miR167f-5p	down	10.503	63.6315	2.59893	0.00107096	comp256394_c0_seq1	down	0	0.16	NA	Translation	-	-	-
ath-miR390a	down	313.986	1886.49	2.58693	0	comp19795_c0_seq1	down	3.97	9.24	1.21875	Translation	-	-	-
gma-miR4995	down	6.6335	39.6321	2.57883	0.0100636	comp165707_c0_seq1	down	0.37	1.33	1.84583	Translation	-	GO:0015074.DNA integration;GO:0003677.DNA binding;GO:0008270.zinc ion binding;GO:0003676.nucleic acid binding;	-
vvi-miR167c	down	68.5462	402.486	2.55379	3.33067e-16	comp256394_c0_seq1	down	0	0.16	NA	Translation	-	-	-
gma-miR164b	down	37.5898	186.271	2.30899	1.01049e-07	comp18892_c0_seq1	down	1.04	5.91	2.50657	Translation	-	GO:0006396.RNA processing;GO:0000166.nucleotide binding;GO:0005622.intracellular;GO:0005488.binding;GO:0003676.nucleic acid binding;	-
ptc-miR396g-5p	down	9.95025	47.5585	2.2569	0.00774946	comp231082_c0_seq1	down	0	1.27	NA	Translation	-	-	-
ath-miR167a	down	12.1614	47.7786	1.97405	0.0123803	comp256394_c0_seq1	down	0	0.16	NA	Translation	-	-	-
ath-miR396a	down	35.9315	131.182	1.86825	5.65731e-05	comp231082_c0_seq1	down	0	1.27	NA	Translation	-	-	-
gma-miR396e	down	35.9315	131.182	1.86825	5.65731e-05	comp231082_c0_seq1	down	0	1.27	NA	Translation	-	-	-
cme-miR166i	down	81.2604	281.635	1.7932	7.89691e-09	comp217738_c0_seq1	down	0.27	1.47	2.44478	Translation	-	-	-
vvi-miR171f	down	24.3228	67.3745	1.46989	0.0120291	comp442982_c0_seq1	down	0.31	1.1	1.82716	Translation	-	-	-
mdm-miR167h	down	25.9812	71.5579	1.46164	0.00990801	comp256394_c0_seq1	down	0	0.16	NA	Translation	-	-	-
ath-miR167d	down	47.5401	113.172	1.2513	0.00336663	comp256394_c0_seq1	down	0	0.16	NA	Translation	-	-	-
vvi-miR396b	down	0	53.8996	NA	0.000226097	comp272010_c0_seq1	down	0.19	0.69	1.8606	Cleavage	-	-	-
ath-miR171b	down	0.552792	17.8344	5.01179	0.040682	comp442982_c0_seq1	down	0.31	1.1	1.82716	Cleavage	-	-	-
ath-miR396b	down	4.42233	137.127	4.95456	1.44958e-08	comp272010_c0_seq1	down	0.19	0.69	1.8606	Cleavage	-	-	-
aly-miR396a-3p	down	1.10558	23.7792	4.42682	0.0203068	comp20205_c0_seq2	down	2.14	8.2	1.93801	Cleavage	-	-	-
osa-miR160f-5p	down	3.86954	35.6689	3.20443	0.00841333	comp22166_c0_seq1	down	1.15	3.82	1.73194	Cleavage	-	-	-
vvi-miR160a	down	3.86954	35.6689	3.20443	0.00841333	comp22166_c0_seq1	down	1.15	3.82	1.73194	Cleavage	-	-	-
osa-miR160f-5p	down	3.86954	35.6689	3.20443	0.00841333	comp27457_c0_seq1	down	4.72	11.16	1.24148	Cleavage	-	-	-
vvi-miR160a	down	3.86954	35.6689	3.20443	0.00841333	comp27457_c0_seq1	down	4.72	11.16	1.24148	Cleavage	-	-	-
zma-miR172a	down	24.3228	188.252	2.95228	3.70682e-09	comp314879_c0_seq1	down	0	0.45	NA	Cleavage	-	-	-
ptc-miR396g-5p	down	9.95025	47.5585	2.2569	0.00774946	comp272010_c0_seq1	down	0.19	0.69	1.8606	Cleavage	-	-	-
ptc-miR396g-5p	down	9.95025	47.5585	2.2569	0.00774946	comp133580_c0_seq1	down	1.02	2.13	1.06228	Cleavage	-	GO:0005488.binding;	-
ath-miR160a	down	38.419	174.051	2.17962	5.37075e-07	comp22166_c0_seq1	down	1.15	3.82	1.73194	Cleavage	-	-	-
ath-miR160a	down	38.419	174.051	2.17962	5.37075e-07	comp27457_c0_seq1	down	4.72	11.16	1.24148	Cleavage	-	-	-
vvi-miR172d	down	30.4035	134.749	2.14796	1.18754e-05	comp17855_c0_seq1	down	0.94	2.66	1.50069	Cleavage	-	-	-
ath-miR157a	down	110.927	418.779	1.91658	3.02203e-13	comp202109_c0_seq1	down	0	0.6	NA	Cleavage	-	-	-
ath-miR396a	down	35.9315	131.182	1.86825	5.65731e-05	comp272010_c0_seq1	down	0.19	0.69	1.8606	Cleavage	-	-	-
gma-miR396e	down	35.9315	131.182	1.86825	5.65731e-05	comp272010_c0_seq1	down	0.19	0.69	1.8606	Cleavage	-	-	-
osa-miR171b	down	356.551	1058.18	1.5694	0	comp442982_c0_seq1	down	0.31	1.1	1.82716	Cleavage	-	-	-
ath-miR159a	up	486671	138859	-1.80933	0	comp189595_c0_seq1	up	0.47	0.21	-1.16227	Cleavage	cytokinin oxidase/dehydrogenase	GO:0019139.cytokinin dehydrogenase activity;GO:0016614.oxidoreductase activity. acting on CH-OH group of donors;GO:0008762.UDP-N-acetylmuramate dehydrogenase activity;GO:0009690.cytokinin metabolic process;GO:0050660.flavin adenine dinucleotide binding;GO:0003824.catalytic activity;GO:0055114.oxidation-reduction process;GO:0016491.oxidoreductase activity;	ko00908. Zeatin biosynthesis;
ath-miR399a	up	9.95025	0	NA	0.00269966	comp309587_c0_seq1	up	0.97	0.43	-1.17365	Translation	-	GO:0005575.cellular_component;GO:0003674.molecular_function;GO:0006952.defense response;GO:0005576.extracellular region;GO:0008150.biological_process;	-
bna-miR169g	up	5.52792	0	NA	0.0253469	comp202465_c0_seq1	up	1.76	0	NA	Cleavage	-	-	-
pta-miR159a	up	497.661	185.89	-1.42072	0	comp108460_c0_seq1	up	3.59	0.88	-2.02841	Cleavage	-	-	-
ath-miR159a	up	486671	138859	-1.80933	0	comp26811_c0_seq1	up	2.34	1.05	-1.15612	Cleavage	-	-	-

## Sheet: anti
miRNA_ID	Up/Down	RPM1	RPM2	Log2(Fold Change)	Pvalue	Tagert_Gene	Up/Down	RPKM1	RPKM2	Log2(Fold Change)	Inhibition	Function	GO	Pathway
osa-miR159f	up	2414.58	741.333	-1.70358	0	comp215064_c0_seq1	down	0.34	1.21	1.8314	Cleavage	pectate lyase	GO:0016829.lyase activity;GO:0030570.pectate lyase activity;	ko00040. Pentose and glucuronate interconversions;
pde-miR159	up	27.6396	0	NA	5.73098e-07	comp260301_c0_seq1	down	0.42	1.14	1.44057	Cleavage	-	-	-
gma-miR4995	down	6.6335	39.6321	2.57883	0.0100636	comp266331_c0_seq1	up	0.48	0	NA	Translation	-	GO:0016020.membrane;	-
gra-miR482	down	215.589	784.715	1.86389	0	comp14731_c0_seq2	up	2.17	0.78	-1.47615	Translation	-	GO:0005524.ATP binding;GO:0006952.defense response;GO:0006915.apoptotic process;	-
gma-miR166u	down	703.704	2283.05	1.69793	0	comp138319_c0_seq1	up	2.51	0.69	-1.86302	Cleavage	ABA responsive element binding factor	GO:0005634.nucleus;GO:0003677.DNA binding;GO:0006355.regulation of transcription. DNA-dependent;GO:0006351.transcription. DNA-dependent;GO:0046983.protein dimerization activity;GO:0051258.protein polymerization;GO:0043234.protein complex;GO:0000166.nucleotide binding;GO:0043565.sequence-specific DNA binding;GO:0005525.GTP binding;GO:0003700.sequence-specific DNA binding transcription factor activ…	ko04075. Plant hormone signal transduction;
gma-miR166h-3p	down	74256.9	193196	1.37947	0	comp138319_c0_seq1	up	2.51	0.69	-1.86302	Cleavage	ABA responsive element binding factor	GO:0005634.nucleus;GO:0003677.DNA binding;GO:0006355.regulation of transcription. DNA-dependent;GO:0006351.transcription. DNA-dependent;GO:0046983.protein dimerization activity;GO:0051258.protein polymerization;GO:0043234.protein complex;GO:0000166.nucleotide binding;GO:0043565.sequence-specific DNA binding;GO:0005525.GTP binding;GO:0003700.sequence-specific DNA binding transcription factor activ…	ko04075. Plant hormone signal transduction;
osa-miR5083	down	8.84467	55.4849	2.64922	0.00208666	comp170551_c0_seq1	up	1.8	0.65	-1.46949	Cleavage	-	-	-
ghr-miR482b	down	621.338	3436.1	2.46732	0	comp15521_c0_seq1	up	1.72	0.31	-2.47207	Cleavage	-	-	-
ptc-miR396g-5p	down	9.95025	47.5585	2.2569	0.00774946	comp291064_c0_seq1	up	0.51	0.15	-1.76553	Cleavage	-	-	-
ath-miR156a	down	9.2869	38.8394	2.06425	0.0210923	comp360231_c0_seq1	up	0.61	0.27	-1.17585	Cleavage	-	-	-
ath-miR156a	down	9.2869	38.8394	2.06425	0.0210923	comp261462_c0_seq1	up	0.97	0.25	-1.95606	Cleavage	-	-	-
gma-miR156k	down	15.9204	54.6922	1.78046	0.011318	comp261462_c0_seq1	up	0.97	0.25	-1.95606	Cleavage	-	-	-
vvi-miR482	down	907.684	2988.26	1.71904	0	comp439597_c0_seq1	up	1.18	0	NA	Cleavage	-	-	-
ghr-miR482a	down	556.108	1597.17	1.52208	0	comp439597_c0_seq1	up	1.18	0	NA	Cleavage	-	-	-
