# Supplementary material for: MicroRNA and mRNA expression profiling analysis revealed the regulation of plant height in Gossypium hirsutum
Source: BMC Genomics. 2015 Oct 30;16:886. doi: 10.1186/s12864-015-2071-6 (PMC4628322; doi:10.1186/s12864-015-2071-6)
Supplement: Additional file 8: — miRNAs and their targets only identified dwarf mutant (A1) or tall-mutant (A3). (XLSX 31 kb) [file 12864_2015_2071_MOESM8_ESM.xlsx]

## Sheet: A1
miRNA family	miRNA name	Target_Acc.	Target_length	miRNA_start	miRNA_end	Target_start	Target_end	Inhibition	Target function	GO	Pathway
MIR160	ptc-miR160b-3p	comp18604_c0_seq1	262	1	21	187	207	Cleavage	-	-	-
		comp43395_c0_seq8	1477	1	21	778	798	Cleavage	-	-	-
		comp40372_c0_seq1	771	1	20	469	488	Cleavage	-	GO:0005576.extracellular region;	-
MIR166	aly-miR165b-5p	comp28752_c0_seq2	824	1	20	381	400	Cleavage	-	-	-
		comp44895_c0_seq4	1714	1	20	1071	1090	Cleavage	-	-	-
		comp419770_c0_seq1	215	1	20	40	59	Cleavage	-	-	-
		comp42337_c0_seq11	2204	1	20	1984	2003	Cleavage	-	-	-
		comp143323_c0_seq1	546	1	20	66	85	Cleavage	-	-	-
		comp36643_c0_seq1	1348	1	20	49	68	Cleavage	-	-	-
		comp267342_c0_seq1	313	1	20	45	64	Cleavage	-	-	-
		comp14750_c0_seq1	445	1	20	162	181	Translation	-	-	-
		comp172981_c0_seq1	534	1	20	63	82	Cleavage	xyloglucan:xyloglucosyl transferase	GO:0048046.apoplast;GO:0016762.xyloglucan:xyloglucosyl transferase activity;GO:0008152.metabolic process;GO:0006073.cellular glucan metabolic process;GO:0016798.hydrolase activity. acting on glycosyl bonds;GO:0004553.hydrolase activity. hydrolyzing O-glycosyl compounds;GO:0005618.cell wall;GO:0016787.hydrolase activity;GO:0016757.transferase activity. transferring glycosyl groups;GO:0005975.carbo…	-
		comp33917_c0_seq1	706	1	20	208	227	Cleavage	-	GO:0032440.2-alkenal reductase [NAD(P)] activity;GO:0006810.transport;GO:0055085.transmembrane transport;GO:0005524.ATP binding;GO:0042626.ATPase activity. coupled to transmembrane movement of substances;GO:0055114.oxidation-reduction process;GO:0000166.nucleotide binding;GO:0006200.ATP catabolic process;GO:0016021.integral to membrane;GO:0017111.nucleoside-triphosphatase activity;GO:0016491.oxid…	-
MIR168	cme-miR168	comp46753_c1_seq2	3561	1	20	422	441	Cleavage	eukaryotic translation initiation factor 2C	GO:0006413.translational initiation;GO:0003743.translation initiation factor activity;GO:0003676.nucleic acid binding;	-
		comp42075_c0_seq1	2163	1	20	457	476	Translation	ATP-dependent RNA helicase DDX56/DBP9	GO:0005634.nucleus;GO:0003723.RNA binding;GO:0005524.ATP binding;GO:0004386.helicase activity;GO:0006364.rRNA processing;GO:0008026.ATP-dependent helicase activity;GO:0003676.nucleic acid binding;GO:0042254.ribosome biogenesis;GO:0016787.hydrolase activity;GO:0005730.nucleolus;GO:0000166.nucleotide binding;	-
MIR169	ath-miR169a	comp6089_c0_seq1	395	1	20	134	153	Cleavage	-	-	-
		comp39476_c0_seq1	1805	1	20	1480	1499	Cleavage	nuclear transcription factor Y. alpha	GO:0003677.DNA binding;GO:0005634.nucleus;GO:0016602.CCAAT-binding factor complex;GO:0006355.regulation of transcription. DNA-dependent;GO:0006351.transcription. DNA-dependent;GO:0003700.sequence-specific DNA binding transcription factor activity;	ko04612. Antigen processing and presentation;ko05152. Tuberculosis;
MIR171	ath-miR171a	comp41427_c0_seq4	2051	1	21	1732	1752	Cleavage	-	GO:0006355.regulation of transcription. DNA-dependent;GO:0006351.transcription. DNA-dependent;	-
		comp442982_c0_seq1	242	1	21	170	190	Cleavage	-	-	-
	zma-miR171c-3p	comp442982_c0_seq1	242	1	21	170	190	Cleavage	-	-	-
		comp41427_c0_seq4	2051	1	21	1732	1752	Cleavage	-	GO:0006355.regulation of transcription. DNA-dependent;GO:0006351.transcription. DNA-dependent;	-
		comp30533_c0_seq1	1985	1	21	1607	1627	Cleavage	-	GO:0016020.membrane;GO:0006810.transport;GO:0055085.transmembrane transport;GO:0005215.transporter activity;	-
		comp43685_c0_seq11	2317	1	20	1057	1076	Cleavage	-	GO:0008152.metabolic process;GO:0016758.transferase activity. transferring hexosyl groups;	-
		comp6500_c0_seq1	382	1	20	142	161	Translation	-	-	-
		comp6500_c0_seq1	382	1	20	323	342	Translation	-	-	-
	bna-miR171g	comp41427_c0_seq4	2051	1	22	1731	1752	Cleavage	-	GO:0006355.regulation of transcription. DNA-dependent;GO:0006351.transcription. DNA-dependent;
		comp442982_c0_seq1	242	1	22	169	190	Cleavage	-	-
	mtr-miR171a	comp442982_c0_seq1	242	1	21	170	190	Cleavage	-	-	-
		comp41427_c0_seq4	2051	1	21	1732	1752	Cleavage	-	GO:0006355.regulation of transcription. DNA-dependent;GO:0006351.transcription. DNA-dependent;	-
		comp31467_c0_seq1	854	1	21	583	603	Cleavage	U4/U6 small nuclear ribonucleoprotein SNU13	GO:0006397.mRNA processing;GO:0005634.nucleus;GO:0042254.ribosome biogenesis;GO:0003723.RNA binding;GO:0005681.spliceosomal complex;GO:0005730.nucleolus;GO:0030529.ribonucleoprotein complex;GO:0008380.RNA splicing;	ko03008. Ribosome biogenesis in eukaryotes;ko03040. Spliceosome;
		comp23723_c0_seq1	799	1	20	248	267	Translation	-	-	-
		comp39891_c0_seq1	1237	1	20	485	504	Translation	-	GO:0005739.mitochondrion;	-
	aly-miR171c-5p	comp41452_c0_seq1	2802	1	21	2040	2060	Cleavage	-	GO:0005488.binding;	-
		comp15506_c0_seq1	272	1	21	73	93	Cleavage	-	-	-
		comp39956_c0_seq1	1172	1	20	928	947	Cleavage	-	-	-
		comp34310_c0_seq2	385	1	20	352	371	Cleavage	tubulin beta	GO:0005856.cytoskeleton;GO:0007018.microtubule-based movement;GO:0005874.microtubule;GO:0006184.GTP catabolic process;GO:0005737.cytoplasm;GO:0003924.GTPase activity;GO:0051258.protein polymerization;GO:0043234.protein complex;GO:0000166.nucleotide binding;GO:0007017.microtubule-based process;GO:0005198.structural molecule activity;GO:0005525.GTP binding;	ko04145. Phagosome;ko04540. Gap junction;ko05130. Pathogenic Escherichia coli infection;
		comp38889_c0_seq1	1805	1	20	1271	1290	Cleavage	-	GO:0005634.nucleus;GO:0006355.regulation of transcription. DNA-dependent;	-
	htu-miR171a	comp442982_c0_seq1	242	1	20	171	190	Cleavage	-	-	-
		comp41427_c0_seq4	2051	1	20	1733	1752	Cleavage	-	GO:0006355.regulation of transcription. DNA-dependent;GO:0006351.transcription. DNA-dependent;	-
		comp30533_c0_seq1	1985	1	20	1608	1627	Cleavage	-	GO:0016020.membrane;GO:0006810.transport;GO:0055085.transmembrane transport;GO:0005215.transporter activity;	-
		comp31467_c0_seq1	854	1	20	584	603	Translation	U4/U6 small nuclear ribonucleoprotein SNU13	GO:0006397.mRNA processing;GO:0005634.nucleus;GO:0042254.ribosome biogenesis;GO:0003723.RNA binding;GO:0005681.spliceosomal complex;GO:0005730.nucleolus;GO:0030529.ribonucleoprotein complex;GO:0008380.RNA splicing;	ko03008. Ribosome biogenesis in eukaryotes;ko03040. Spliceosome;
		comp146320_c0_seq1	656	1	20	454	473	Translation	-	GO:0010044.response to aluminum ion;	-
		comp23723_c0_seq1	799	1	20	248	267	Translation	-	-	-
	mtr-miR171c	comp442982_c0_seq1	242	1	21	170	190	Cleavage	-	-	-
		comp41427_c0_seq4	2051	1	21	1732	1752	Cleavage	-	GO:0006355.regulation of transcription. DNA-dependent;GO:0006351.transcription. DNA-dependent;	-
		comp31467_c0_seq1	854	1	21	583	603	Translation	U4/U6 small nuclear ribonucleoprotein SNU13	GO:0006397.mRNA processing;GO:0005634.nucleus;GO:0042254.ribosome biogenesis;GO:0003723.RNA binding;GO:0005681.spliceosomal complex;GO:0005730.nucleolus;GO:0030529.ribonucleoprotein complex;GO:0008380.RNA splicing;	ko03008. Ribosome biogenesis in eukaryotes;ko03040. Spliceosome;
		comp30533_c0_seq1	1985	1	20	1608	1627	Cleavage	-	GO:0016020.membrane;GO:0006810.transport;GO:0055085.transmembrane transport;GO:0005215.transporter activity;	-
		comp146320_c0_seq1	656	1	21	453	473	Translation	-	GO:0010044.response to aluminum ion;	-
		comp23723_c0_seq1	799	1	20	248	267	Translation	-	-	-
	ghr-miR479	comp41619_c1_seq2	949	1	20	327	346	Cleavage	-	-	-
		comp848_c0_seq1	712	1	20	263	282	Cleavage	-	GO:0006355.regulation of transcription. DNA-dependent;GO:0006351.transcription. DNA-dependent;	-
MIR172	mtr-miR172c-5p	comp188420_c0_seq1	317	1	20	1	20	Cleavage	-	-	-
		comp21394_c0_seq1	454	1	21	98	118	Cleavage	-	-	-
		comp40715_c0_seq1	2871	1	21	907	927	Cleavage	cycloartenol synthase	GO:0008152.metabolic process;GO:0016853.isomerase activity;GO:0016871.cycloartenol synthase activity;GO:0016866.intramolecular transferase activity;GO:0003824.catalytic activity;	ko00100. Steroid biosynthesis;
		comp258138_c0_seq1	448	1	20	191	210	Cleavage	-	GO:0005524.ATP binding;GO:0004674.protein serine/threonine kinase activity;GO:0004672.protein kinase activity;GO:0006468.protein phosphorylation;GO:0016740.transferase activity;GO:0016772.transferase activity. transferring phosphorus-containing groups;	-
		comp79157_c0_seq1	1707	1	20	1143	1162	Cleavage	-	GO:0016310.phosphorylation;GO:0005524.ATP binding;GO:0016301.kinase activity;GO:0004872.receptor activity;GO:0006468.protein phosphorylation;GO:0004674.protein serine/threonine kinase activity;GO:0000166.nucleotide binding;GO:0004672.protein kinase activity;GO:0016740.transferase activity;GO:0016772.transferase activity. transferring phosphorus-containing groups;GO:0004714.transmembrane receptor …	-
		comp40469_c0_seq1	2085	1	20	1407	1426	Translation	periodic tryptophan protein 1	GO:0004402.histone acetyltransferase activity;GO:0016740.transferase activity;GO:0016573.histone acetylation;	-
	ath-miR172e	comp44002_c0_seq3	2263	1	20	1932	1951	Cleavage	AP2-like factor. euAP2 lineage	GO:0005634.nucleus;GO:0003677.DNA binding;GO:0006355.regulation of transcription. DNA-dependent;GO:0006351.transcription. DNA-dependent;GO:0003700.sequence-specific DNA binding transcription factor activity;	-
		comp37715_c0_seq2	1185	1	21	804	824	Cleavage	AP2-like factor. euAP2 lineage	GO:0032440.2-alkenal reductase [NAD(P)] activity;GO:0005634.nucleus;GO:0003677.DNA binding;GO:0006355.regulation of transcription. DNA-dependent;GO:0006351.transcription. DNA-dependent;GO:0055114.oxidation-reduction process;GO:0003700.sequence-specific DNA binding transcription factor activity;GO:0016491.oxidoreductase activity;	-
		comp45321_c0_seq12	2576	1	20	1392	1411	Cleavage	AP2-like factor. euAP2 lineage	GO:0032440.2-alkenal reductase [NAD(P)] activity;GO:0005634.nucleus;GO:0003677.DNA binding;GO:0006355.regulation of transcription. DNA-dependent;GO:0006351.transcription. DNA-dependent;GO:0055114.oxidation-reduction process;GO:0003700.sequence-specific DNA binding transcription factor activity;GO:0016491.oxidoreductase activity;	-
		comp32995_c0_seq2	810	1	20	496	515	Cleavage	-	GO:0032440.2-alkenal reductase [NAD(P)] activity;GO:0005634.nucleus;GO:0003677.DNA binding;GO:0006355.regulation of transcription. DNA-dependent;GO:0006351.transcription. DNA-dependent;GO:0055114.oxidation-reduction process;GO:0003700.sequence-specific DNA binding transcription factor activity;GO:0016491.oxidoreductase activity;	-
		comp40989_c0_seq4	2102	1	20	1208	1227	Cleavage	AP2-like factor. euAP2 lineage	GO:0005634.nucleus;GO:0003677.DNA binding;GO:0006355.regulation of transcription. DNA-dependent;GO:0006351.transcription. DNA-dependent;GO:0003700.sequence-specific DNA binding transcription factor activity;	-
		comp45579_c0_seq3	5283	1	21	3237	3257	Cleavage	transcriptional regulator ATRX	GO:0003677.DNA binding;GO:0005524.ATP binding;GO:0004386.helicase activity;GO:0003676.nucleic acid binding;	-
		comp40487_c0_seq1	1781	1	21	809	829	Cleavage	aspartate aminotransferase. cytoplasmic	GO:0016769.transferase activity. transferring nitrogenous groups;GO:0006531.aspartate metabolic process;GO:0006520.cellular amino acid metabolic process;GO:0004069.L-aspartate:2-oxoglutarate aminotransferase activity;GO:0003824.catalytic activity;GO:0005737.cytoplasm;GO:0006536.glutamate metabolic process;GO:0009058.biosynthetic process;GO:0006103.2-oxoglutarate metabolic process;GO:0008483.trans…	ko00250. Alanine. aspartate and glutamate metabolism;ko00270. Cysteine and methionine metabolism;ko00330. Arginine and proline metabolism;ko00350. Tyrosine metabolism;ko00360. Phenylalanine metabolism;ko00400. Phenylalanine. tyrosine and tryptophan biosynthesis;ko00710. Carbon fixation in photosynthetic organisms;ko00950. Isoquinoline alkaloid biosynthesis;ko00960. Tropane. piperidine and pyridin…
		comp41286_c0_seq1	2370	1	20	1877	1896	Translation	-	GO:0005488.binding;	-
		comp36777_c0_seq2	1575	1	20	827	846	Translation	exosome complex component RRP45	GO:0006396.RNA processing;GO:0004527.exonuclease activity;GO:0003723.RNA binding;	ko03018. RNA degradation;
		comp118158_c0_seq1	291	1	20	165	184	Cleavage	-	-	-
		comp11785_c0_seq1	497	1	20	124	143	Cleavage	-	-	-
		comp35290_c0_seq1	1472	1	21	247	267	Cleavage	-	-	-
		comp43308_c0_seq3	1984	1	21	1301	1321	Translation	elongator complex protein 3	GO:0006355.regulation of transcription. DNA-dependent;GO:0005737.cytoplasm;GO:0006357.regulation of transcription from RNA polymerase II promoter;GO:0008607.phosphorylase kinase regulator activity;GO:0008080.N-acetyltransferase activity;GO:0005634.nucleus;GO:0008152.metabolic process;GO:0004402.histone acetyltransferase activity;GO:0003824.catalytic activity;GO:0016573.histone acetylation;GO:0006…	-
	osa-miR172c	comp37715_c0_seq2	1185	1	21	804	824	Cleavage	AP2-like factor. euAP2 lineage	GO:0032440.2-alkenal reductase [NAD(P)] activity;GO:0005634.nucleus;GO:0003677.DNA binding;GO:0006355.regulation of transcription. DNA-dependent;GO:0006351.transcription. DNA-dependent;GO:0055114.oxidation-reduction process;GO:0003700.sequence-specific DNA binding transcription factor activity;GO:0016491.oxidoreductase activity;	-
		comp44002_c0_seq3	2263	1	20	1932	1951	Cleavage	AP2-like factor. euAP2 lineage	GO:0005634.nucleus;GO:0003677.DNA binding;GO:0006355.regulation of transcription. DNA-dependent;GO:0006351.transcription. DNA-dependent;GO:0003700.sequence-specific DNA binding transcription factor activity;	-
		comp45321_c0_seq12	2576	1	20	1392	1411	Cleavage	AP2-like factor. euAP2 lineage	GO:0032440.2-alkenal reductase [NAD(P)] activity;GO:0005634.nucleus;GO:0003677.DNA binding;GO:0006355.regulation of transcription. DNA-dependent;GO:0006351.transcription. DNA-dependent;GO:0055114.oxidation-reduction process;GO:0003700.sequence-specific DNA binding transcription factor activity;GO:0016491.oxidoreductase activity;	-
		comp32995_c0_seq2	810	1	21	495	515	Cleavage	-	GO:0032440.2-alkenal reductase [NAD(P)] activity;GO:0005634.nucleus;GO:0003677.DNA binding;GO:0006355.regulation of transcription. DNA-dependent;GO:0006351.transcription. DNA-dependent;GO:0055114.oxidation-reduction process;GO:0003700.sequence-specific DNA binding transcription factor activity;GO:0016491.oxidoreductase activity;	-
		comp40989_c0_seq4	2102	1	20	1208	1227	Cleavage	AP2-like factor. euAP2 lineage	GO:0005634.nucleus;GO:0003677.DNA binding;GO:0006355.regulation of transcription. DNA-dependent;GO:0006351.transcription. DNA-dependent;GO:0003700.sequence-specific DNA binding transcription factor activity;	-
		comp30804_c0_seq1	1955	1	20	595	614	Cleavage	-	GO:0005488.binding;	-
		comp7658_c0_seq1	235	1	21	112	132	Cleavage	-	-	-
		comp39936_c0_seq2	2449	1	20	1622	1641	Cleavage	cytochrome P450. family 97. subfamily A (beta-ring hydroxylase)	GO:0016020.membrane;GO:0009055.electron carrier activity;GO:0020037.heme binding;GO:0005506.iron ion binding;GO:0055114.oxidation-reduction process;GO:0016705.oxidoreductase activity. acting on paired donors. with incorporation or reduction of molecular oxygen;GO:0046872.metal ion binding;GO:0070330.aromatase activity;GO:0009536.plastid;GO:0004497.monooxygenase activity;GO:0031969.chloroplast mem…	ko00906. Carotenoid biosynthesis;
		comp6235_c0_seq1	487	1	20	16	35	Translation	-	GO:0007165.signal transduction;GO:0009416.response to light stimulus;GO:0004871.signal transducer activity;	-
		comp31667_c0_seq3	1059	1	20	275	294	Translation	-	GO:0044237.cellular metabolic process;	-
	aly-miR172e-3p	comp37715_c0_seq2	1185	1	20	804	823	Cleavage	AP2-like factor. euAP2 lineage	GO:0032440.2-alkenal reductase [NAD(P)] activity;GO:0005634.nucleus;GO:0003677.DNA binding;GO:0006355.regulation of transcription. DNA-dependent;GO:0006351.transcription. DNA-dependent;GO:0055114.oxidation-reduction process;GO:0003700.sequence-specific DNA binding transcription factor activity;GO:0016491.oxidoreductase activity;	-
		comp44002_c0_seq3	2263	1	20	1931	1950	Cleavage	AP2-like factor. euAP2 lineage	GO:0005634.nucleus;GO:0003677.DNA binding;GO:0006355.regulation of transcription. DNA-dependent;GO:0006351.transcription. DNA-dependent;GO:0003700.sequence-specific DNA binding transcription factor activity;	-
		comp45321_c0_seq12	2576	1	20	1391	1410	Cleavage	AP2-like factor. euAP2 lineage	GO:0032440.2-alkenal reductase [NAD(P)] activity;GO:0005634.nucleus;GO:0003677.DNA binding;GO:0006355.regulation of transcription. DNA-dependent;GO:0006351.transcription. DNA-dependent;GO:0055114.oxidation-reduction process;GO:0003700.sequence-specific DNA binding transcription factor activity;GO:0016491.oxidoreductase activity;	-
		comp32995_c0_seq2	810	1	20	495	514	Cleavage	-	GO:0032440.2-alkenal reductase [NAD(P)] activity;GO:0005634.nucleus;GO:0003677.DNA binding;GO:0006355.regulation of transcription. DNA-dependent;GO:0006351.transcription. DNA-dependent;GO:0055114.oxidation-reduction process;GO:0003700.sequence-specific DNA binding transcription factor activity;GO:0016491.oxidoreductase activity;	-
		comp40989_c0_seq4	2102	1	20	1207	1226	Cleavage	AP2-like factor. euAP2 lineage	GO:0005634.nucleus;GO:0003677.DNA binding;GO:0006355.regulation of transcription. DNA-dependent;GO:0006351.transcription. DNA-dependent;GO:0003700.sequence-specific DNA binding transcription factor activity;	-
		comp45579_c0_seq3	5283	1	20	3237	3256	Cleavage	transcriptional regulator ATRX	GO:0003677.DNA binding;GO:0005524.ATP binding;GO:0004386.helicase activity;GO:0003676.nucleic acid binding;	-
		comp34441_c0_seq3	847	1	20	707	726	Cleavage	-	-	-
		comp7658_c0_seq1	235	1	20	112	131	Cleavage	-	-	-
		comp31980_c0_seq2	1585	1	20	271	290	Translation	-	-	-
		comp40487_c0_seq1	1781	1	20	809	828	Cleavage	aspartate aminotransferase. cytoplasmic	GO:0016769.transferase activity. transferring nitrogenous groups;GO:0006531.aspartate metabolic process;GO:0006520.cellular amino acid metabolic process;GO:0004069.L-aspartate:2-oxoglutarate aminotransferase activity;GO:0003824.catalytic activity;GO:0005737.cytoplasm;GO:0006536.glutamate metabolic process;GO:0009058.biosynthetic process;GO:0006103.2-oxoglutarate metabolic process;GO:0008483.trans…	ko00250. Alanine. aspartate and glutamate metabolism;ko00270. Cysteine and methionine metabolism;ko00330. Arginine and proline metabolism;ko00350. Tyrosine metabolism;ko00360. Phenylalanine metabolism;ko00400. Phenylalanine. tyrosine and tryptophan biosynthesis;ko00710. Carbon fixation in photosynthetic organisms;ko00950. Isoquinoline alkaloid biosynthesis;ko00960. Tropane. piperidine and pyridin…
MIR2949	ghr-miR2949a-3p	comp142195_c0_seq1	210	1	21	100	120	Cleavage	-	-
		comp18636_c0_seq1	246	1	21	95	115	Cleavage	-	-
		comp46494_c0_seq3	3698	1	20	2880	2899	Cleavage	-	GO:0016020.membrane;GO:0016310.phosphorylation;GO:0005524.ATP binding;GO:0016301.kinase activity;GO:0006468.protein phosphorylation;GO:0004674.protein serine/threonine kinase activity;GO:0000166.nucleotide binding;GO:0004672.protein kinase activity;GO:0016021.integral to membrane;GO:0016740.transferase activity;GO:0016772.transferase activity. transferring phosphorus-containing groups;
		comp39448_c0_seq1	1886	1	20	164	183	Cleavage	-	GO:0016020.membrane;GO:0006810.transport;GO:0005783.endoplasmic reticulum;GO:0033116.endoplasmic reticulum-Golgi intermediate compartment membrane;GO:0016192.vesicle-mediated transport;GO:0005794.Golgi apparatus;GO:0016021.integral to membrane;GO:0005789.endoplasmic reticulum membrane;
		comp132639_c0_seq1	1766	1	20	1380	1399	Cleavage	-	-
		comp44909_c0_seq17	5662	1	20	2534	2553	Cleavage	-	GO:0005634.nucleus;GO:0003677.DNA binding;GO:0006355.regulation of transcription. DNA-dependent;GO:0005667.transcription factor complex;GO:0006351.transcription. DNA-dependent;GO:0003700.sequence-specific DNA binding transcription factor activity;
		comp39535_c0_seq1	1473	1	20	927	946	Cleavage	splicing factor U2AF 35 kDa subunit	GO:0046872.metal ion binding;GO:0005634.nucleus;GO:0003723.RNA binding;GO:0000166.nucleotide binding;GO:0008270.zinc ion binding;GO:0003676.nucleic acid binding;
		comp26040_c0_seq1	422	1	20	176	195	Cleavage	protein transport protein SEC31	GO:0016020.membrane;GO:0006810.transport;GO:0005783.endoplasmic reticulum;GO:0031410.cytoplasmic vesicle;GO:0005789.endoplasmic reticulum membrane;GO:0015031.protein transport;GO:0012507.ER to Golgi transport vesicle membrane;GO:0016192.vesicle-mediated transport;
MIR390	aly-miR390a-3p	comp17647_c0_seq1	721	1	21	573	593	Cleavage	-	-	-
		comp30538_c0_seq8	1584	1	20	290	309	Cleavage	-	GO:0004252.serine-type endopeptidase activity;GO:0016787.hydrolase activity;GO:0006508.proteolysis;GO:0016021.integral to membrane;	-
MIR393	ptc-miR393a-3p	comp14514_c0_seq1	2750	1	21	955	975	Cleavage	-	-	-
		comp34568_c0_seq2	2128	1	21	1723	1743	Cleavage	-	-	-
		comp44609_c0_seq3	3606	1	20	1728	1747	Cleavage	transport inhibitor response 1	GO:0009734.auxin mediated signaling pathway;GO:0000822.inositol hexakisphosphate binding;	ko04075. Plant hormone signal transduction;
		comp37858_c0_seq4	1689	1	21	978	998	Translation	-	GO:0016787.hydrolase activity;GO:0008152.metabolic process;GO:0003824.catalytic activity;	-
		comp42231_c0_seq1	1955	1	21	1545	1565	Translation	-	GO:0005488.binding;	-
MIR396	aly-miR396b-3p	comp314085_c0_seq1	275	1	21	239	259	Cleavage	-	-	-
		comp235756_c0_seq1	345	1	21	220	240	Cleavage	-	-	-
		comp41782_c0_seq1	2245	1	21	1939	1959	Cleavage	-	GO:0046872.metal ion binding;GO:0008270.zinc ion binding;	-
		comp308972_c0_seq1	369	1	20	117	136	Cleavage	-	-	-
		comp20775_c0_seq1	1442	1	21	695	715	Cleavage	-	GO:0016787.hydrolase activity;	-
		comp42638_c0_seq1	2231	1	21	712	732	Cleavage	-	GO:0016874.ligase activity;	-
MIR399	ssl-miR399	comp5311_c0_seq1	484	1	21	348	368	Cleavage	-	-	-
		comp44870_c0_seq1	3614	1	21	180	200	Cleavage	ubiquitin-conjugating enzyme E2 O	GO:0016567.protein ubiquitination;GO:0016881.acid-amino acid ligase activity;GO:0016874.ligase activity;GO:0004842.ubiquitin-protein ligase activity;	ko04120. Ubiquitin mediated proteolysis;
		comp22305_c0_seq1	449	1	20	4	23	Cleavage	aldehyde dehydrogenase (NAD+)	GO:0006081.cellular aldehyde metabolic process;GO:0008152.metabolic process;GO:0055114.oxidation-reduction process;GO:0016491.oxidoreductase activity;GO:0004030.aldehyde dehydrogenase [NAD(P)+] activity;	ko00010. Glycolysis / Gluconeogenesis;ko00040. Pentose and glucuronate interconversions;ko00053. Ascorbate and aldarate metabolism;ko00071. Fatty acid metabolism;ko00280. Valine. leucine and isoleucine degradation;ko00310. Lysine degradation;ko00330. Arginine and proline metabolism;ko00340. Histidine metabolism;ko00380. Tryptophan metabolism;ko00410. beta-Alanine metabolism;ko00561. Glycerolipid …
	ptc-miR399j	comp5311_c0_seq1	484	1	21	348	368	Cleavage	-	-	-
		comp44870_c0_seq1	3614	1	21	180	200	Cleavage	ubiquitin-conjugating enzyme E2 O	GO:0016567.protein ubiquitination;GO:0016881.acid-amino acid ligase activity;GO:0016874.ligase activity;GO:0004842.ubiquitin-protein ligase activity;	ko04120. Ubiquitin mediated proteolysis;
		comp27522_c0_seq1	337	1	20	103	122	Cleavage	protein-serine/threonine kinase	GO:0016310.phosphorylation;GO:0005524.ATP binding;GO:0004674.protein serine/threonine kinase activity;GO:0016301.kinase activity;GO:0000166.nucleotide binding;GO:0004672.protein kinase activity;GO:0006468.protein phosphorylation;GO:0016740.transferase activity;GO:0016772.transferase activity. transferring phosphorus-containing groups;	-
		comp26348_c0_seq1	2406	1	21	71	91	Cleavage	-	-	-
		comp46307_c0_seq1	5797	1	21	5061	5080	Cleavage	proteasome component ECM29	GO:0005488.binding;	-
MIR535	csi-miR535	comp31722_c1_seq1	518	1	21	1	21	Cleavage	-	-	-
		comp28944_c0_seq1	693	1	21	665	685	Cleavage	-	-	-
		comp45641_c0_seq3	2385	1	21	436	456	Cleavage	olypyrimidine tract-binding protein 2	GO:0006397.mRNA processing;GO:0032440.2-alkenal reductase [NAD(P)] activity;GO:0005634.nucleus;GO:0003723.RNA binding;GO:0055114.oxidation-reduction process;GO:0003676.nucleic acid binding;GO:0000166.nucleotide binding;GO:0016491.oxidoreductase activity;	-
		comp147809_c0_seq1	466	1	21	303	323	Translation	-	GO:0006810.transport;GO:0055085.transmembrane transport;GO:0005524.ATP binding;GO:0042626.ATPase activity. coupled to transmembrane movement of substances;GO:0000166.nucleotide binding;GO:0006200.ATP catabolic process;GO:0016021.integral to membrane;GO:0017111.nucleoside-triphosphatase activity;GO:0016887.ATPase activity;	-
		comp43024_c0_seq2	2601	1	20	2095	2114	Cleavage	-	GO:0005634.nucleus;GO:0003677.DNA binding;GO:0006355.regulation of transcription. DNA-dependent;GO:0043565.sequence-specific DNA binding;GO:0006351.transcription. DNA-dependent;GO:0003700.sequence-specific DNA binding transcription factor activity;	-
		comp42141_c0_seq1	3700	1	20	2619	2638	Cleavage	MFS transporter. SP family. solute carrier family 2 (myo-inositol transporter). member 13	GO:0032440.2-alkenal reductase [NAD(P)] activity;GO:0016020.membrane;GO:0006810.transport;GO:0055085.transmembrane transport;GO:0055114.oxidation-reduction process;GO:0008643.carbohydrate transport;GO:0016021.integral to membrane;GO:0016491.oxidoreductase activity;GO:0005215.transporter activity;GO:0022857.transmembrane transporter activity;GO:0022891.substrate-specific transmembrane transporter …	-
		comp35753_c0_seq1	1320	1	20	315	334	Cleavage	-	-	-
		comp115356_c0_seq1	233	1	20	30	49	Cleavage	translation initiation factor 3 subunit A	GO:0006413.translational initiation;GO:0003743.translation initiation factor activity;GO:0006412.translation;GO:0005737.cytoplasm;	ko03013. RNA transport;
		comp43111_c0_seq1	2466	1	21	2134	2154	Translation	beta-glucosidase	GO:0008422.beta-glucosidase activity;GO:0004553.hydrolase activity. hydrolyzing O-glycosyl compounds;GO:0016787.hydrolase activity;GO:0008152.metabolic process;GO:0005975.carbohydrate metabolic process;GO:0016798.hydrolase activity. acting on glycosyl bonds;	ko00460. Cyanoamino acid metabolism;ko00500. Starch and sucrose metabolism;ko00940. Phenylpropanoid biosynthesis;
		comp23622_c0_seq1	505	1	21	244	264	Translation	-	GO:0016310.phosphorylation;GO:0005524.ATP binding;GO:0016301.kinase activity;GO:0006468.protein phosphorylation;GO:0008353.RNA polymerase II carboxy-terminal domain kinase activity;GO:0004674.protein serine/threonine kinase activity;GO:0051301.cell division;GO:0000166.nucleotide binding;GO:0004672.protein kinase activity;GO:0016740.transferase activity;GO:0016772.transferase activity. transferrin…	-
		comp40114_c0_seq2	2315	1	20	799	818	Translation	phosphatidylinositol-3.4.5-trisphosphate 3-phosphatase	-	ko00562. Inositol phosphate metabolism;ko04070. Phosphatidylinositol signaling system;ko04115. p53 signaling pathway;ko04510. Focal adhesion;ko04530. Tight junction;ko05200. Pathways in cancer;ko05213. Endometrial cancer;ko05214. Glioma;ko05215. Prostate cancer;ko05218. Melanoma;ko05222. Small cell lung cancer;
MIR828	vvi-miR828a	comp34546_c0_seq3	983	1	22	402	423	Cleavage	myb proto-oncogene protein. plant	GO:0005634.nucleus;GO:0003677.DNA binding;GO:0006355.regulation of transcription. DNA-dependent;	-
		comp26230_c0_seq1	735	1	22	362	383	Cleavage	myb proto-oncogene protein. plant	GO:0005634.nucleus;GO:0003677.DNA binding;GO:0006355.regulation of transcription. DNA-dependent;GO:0006351.transcription. DNA-dependent;	-
		comp34763_c0_seq1	688	1	22	26	47	Cleavage	-	GO:0005634.nucleus;GO:0003677.DNA binding;GO:0006355.regulation of transcription. DNA-dependent;	-
		comp37997_c0_seq3	1944	1	22	1620	1641	Translation	CDK-activating kinase assembly factor MAT1	GO:0005634.nucleus;GO:0007049.cell cycle;	ko03022. Basal transcription factors;ko03420. Nucleotide excision repair;
		comp45618_c0_seq9	1511	1	20	263	282	Cleavage	glutathione S-transferase	GO:0004364.glutathione transferase activity;GO:0008152.metabolic process;GO:0016740.transferase activity;GO:0005737.cytoplasm;	ko00480. Glutathione metabolism;ko00980. Metabolism of xenobiotics by cytochrome P450;ko00982. Drug metabolism - cytochrome P450;
		comp38613_c0_seq1	1490	1	20	30	49	Cleavage	-	GO:0008152.metabolic process;GO:0016998.cell wall macromolecule catabolic process;GO:0016798.hydrolase activity. acting on glycosyl bonds;GO:0008061.chitin binding;GO:0006032.chitin catabolic process;GO:0016787.hydrolase activity;GO:0006952.defense response;GO:0004568.chitinase activity;GO:0005975.carbohydrate metabolic process;GO:0000272.polysaccharide catabolic process;	-
		comp33506_c0_seq1	701	1	22	447	468	Translation	-	-	-
		comp40723_c0_seq6	1488	1	20	691	710	Cleavage	-	-	-

## Sheet: A3
miRNA family	miRNA name	Target_Acc.	Target_length	miRNA_start	miRNA_end	Target_start	Target_end	Inhibition	Target function	GO	Pathway
MIR159	gma-miR159b-3p	comp42588_c0_seq8	2222	1	21	988	1008	Cleavage	myb proto-oncogene protein. plant	GO:0005634.nucleus;GO:0003677.DNA binding;GO:0006355.regulation of transcription. DNA-dependent;	-
		comp27391_c0_seq1	2026	1	21	955	975	Cleavage	myb proto-oncogene protein. plant	GO:0005634.nucleus;GO:0003677.DNA binding;GO:0006355.regulation of transcription. DNA-dependent;	-
		comp32_c0_seq1	342	1	21	253	273	Cleavage	-	-	-
		comp32007_c0_seq1	438	1	20	144	163	Cleavage	-	-	-
		comp32901_c0_seq2	1200	1	21	225	245	Cleavage	-	GO:0015035.protein disulfide oxidoreductase activity;GO:0009055.electron carrier activity;GO:0006662.glycerol ether metabolic process;GO:0045454.cell redox homeostasis;	-
		comp11222_c0_seq1	2312	1	21	388	408	Cleavage	-	GO:0008152.metabolic process;GO:0055114.oxidation-reduction process;GO:0016491.oxidoreductase activity;GO:0004097.catechol oxidase activity;	-
		comp38792_c0_seq1	1688	1	20	1381	1400	Cleavage	-	-	-
		comp411523_c0_seq1	269	1	20	92	111	Translation	translation initiation factor 2 subunit 3	GO:0006413.translational initiation;GO:0003743.translation initiation factor activity;GO:0006184.GTP catabolic process;GO:0000166.nucleotide binding;GO:0006412.translation;GO:0005525.GTP binding;GO:0003924.GTPase activity;	ko03013. RNA transport;
		comp46759_c0_seq4	5492	1	21	693	713	Translation	-	-	-
		comp42587_c0_seq3	2072	1	20	1172	1191	Cleavage	-	GO:0016020.membrane;GO:0006810.transport;GO:0055085.transmembrane transport;GO:0005215.transporter activity;	-
	gma-miR159c	comp42588_c0_seq8	2222	1	21	988	1008	Cleavage	myb proto-oncogene protein. plant	GO:0005634.nucleus;GO:0003677.DNA binding;GO:0006355.regulation of transcription. DNA-dependent;	-
		comp27391_c0_seq1	2026	1	21	955	975	Cleavage	myb proto-oncogene protein. plant	GO:0005634.nucleus;GO:0003677.DNA binding;GO:0006355.regulation of transcription. DNA-dependent;	-
		comp32_c0_seq1	342	1	21	253	273	Cleavage	-	-	-
		comp32007_c0_seq1	438	1	20	144	163	Cleavage	-	-	-
		comp42587_c0_seq3	2072	1	21	1171	1191	Cleavage	-	GO:0016020.membrane;GO:0006810.transport;GO:0055085.transmembrane transport;GO:0005215.transporter activity;	-
		comp38792_c0_seq1	1688	1	20	1381	1400	Cleavage	-	-	-
		comp411523_c0_seq1	269	1	20	92	111	Translation	translation initiation factor 2 subunit 3	GO:0006413.translational initiation;GO:0003743.translation initiation factor activity;GO:0006184.GTP catabolic process;GO:0000166.nucleotide binding;GO:0006412.translation;GO:0005525.GTP binding;GO:0003924.GTPase activity;	ko03013. RNA transport;
		comp32901_c0_seq2	1200	1	21	225	245	Cleavage	-	GO:0015035.protein disulfide oxidoreductase activity;GO:0009055.electron carrier activity;GO:0006662.glycerol ether metabolic process;GO:0045454.cell redox homeostasis;	-
		comp11222_c0_seq1	2312	1	21	388	408	Cleavage	-	GO:0008152.metabolic process;GO:0055114.oxidation-reduction process;GO:0016491.oxidoreductase activity;GO:0004097.catechol oxidase activity;	-
MIR166	aly-miR166b-5p	comp16008_c0_seq2	355	1	21	169	189	Cleavage	-	-	-
		comp143964_c0_seq1	553	1	20	82	101	Cleavage	-	GO:0046872.metal ion binding;GO:0016787.hydrolase activity;GO:0008270.zinc ion binding;GO:0003676.nucleic acid binding;	-
	osa-miR166k-5p	comp17632_c0_seq1	468	1	21	257	277	Translation	-	-	-
		comp26580_c0_seq3	1453	1	21	1243	1263	Translation	-	-	-
		comp170643_c0_seq1	383	1	20	169	188	Cleavage	-	GO:0006355.regulation of transcription. DNA-dependent;GO:0043565.sequence-specific DNA binding;GO:0006351.transcription. DNA-dependent;GO:0003700.sequence-specific DNA binding transcription factor activity;	-
		comp38019_c0_seq1	791	1	20	217	236	Cleavage	-	-	-
		comp34110_c0_seq1	895	1	21	167	187	Translation	transcription elongation factor B. polypeptide 1	GO:0006511.ubiquitin-dependent protein catabolic process;GO:0003746.translation elongation factor activity;GO:0006414.translational elongation;	ko04120. Ubiquitin mediated proteolysis;ko05200. Pathways in cancer;ko05211. Renal cell carcinoma;
		comp324853_c0_seq1	335	1	20	101	120	Cleavage	-	-	-
		comp31805_c0_seq1	651	1	20	247	266	Translation	-	-	-
MIR171	ptc-miR171l	comp45092_c0_seq3	2038	1	20	412	431	Cleavage	-	GO:0009058.biosynthetic process;GO:0016740.transferase activity;	-
		comp309542_c0_seq1	213	1	20	182	201	Cleavage	-	-	-
	gma-miR171b-3p	comp45092_c0_seq3	2038	1	20	412	431	Cleavage	-	GO:0009058.biosynthetic process;GO:0016740.transferase activity;	-
		comp309542_c0_seq1	213	1	20	182	201	Cleavage	-	-	-
	aqc-miR171f	comp442982_c0_seq1	242	1	21	170	190	Cleavage	-	-	-
		comp41427_c0_seq4	2051	1	21	1732	1752	Cleavage	-	GO:0006355.regulation of transcription. DNA-dependent;GO:0006351.transcription. DNA-dependent;	-
		comp45769_c0_seq1	4710	1	20	1394	1413	Cleavage	DNA repair protein RAD50	GO:0006281.DNA repair;GO:0005524.ATP binding;GO:0030870.Mre11 complex;GO:0008270.zinc ion binding;GO:0004518.nuclease activity;	ko03440. Homologous recombination;ko03450. Non-homologous end-joining;
		comp43685_c0_seq11	2317	1	20	1057	1076	Cleavage	-	GO:0008152.metabolic process;GO:0016758.transferase activity. transferring hexosyl groups;	-
		comp45805_c0_seq2	2754	1	19	2596	2615	Cleavage	-	GO:0016020.membrane;GO:0016021.integral to membrane;	-
MIR396	gma-miR396a-3p	comp308972_c0_seq1	369	1	20	116	135	Cleavage	-	-	-
		comp42155_c0_seq3	2423	1	20	1280	1299	Cleavage	-	GO:0016310.phosphorylation;GO:0004715.non-membrane spanning protein tyrosine kinase activity;GO:0016597.amino acid binding;GO:0008152.metabolic process;GO:0005524.ATP binding;GO:0016301.kinase activity;GO:0006468.protein phosphorylation;GO:0004713.protein tyrosine kinase activity;GO:0004674.protein serine/threonine kinase activity;GO:0004672.protein kinase activity;GO:0016740.transferase activity…	-
		comp36146_c0_seq2	972	1	20	508	527	Cleavage	H/ACA ribonucleoprotein complex subunit 1	GO:0030515.snoRNA binding;GO:0005634.nucleus;GO:0003723.RNA binding;GO:0006364.rRNA processing;GO:0003676.nucleic acid binding;GO:0031429.box H/ACA snoRNP complex;GO:0031120.snRNA pseudouridine synthesis;GO:0042254.ribosome biogenesis;GO:0005730.nucleolus;GO:0030529.ribonucleoprotein complex;GO:0009982.pseudouridine synthase activity;	ko03008. Ribosome biogenesis in eukaryotes;
		comp256691_c0_seq1	238	1	20	108	127	Cleavage	-	GO:0042025.host cell nucleus;GO:0015074.DNA integration;GO:0003723.RNA binding;GO:0003677.DNA binding;GO:0030430.host cell cytoplasm;GO:0008233.peptidase activity;GO:0004523.ribonuclease H activity;GO:0019012.virion;GO:0003964.RNA-directed DNA polymerase activity;GO:0016787.hydrolase activity;GO:0008152.metabolic process;GO:0016779.nucleotidyltransferase activity;GO:0003824.catalytic activity;GO:…	-
		comp30741_c0_seq2	804	1	20	689	708	Cleavage	-	-	-
		comp45179_c0_seq8	3546	1	20	1983	2002	Cleavage	-	GO:0003677.DNA binding;GO:0008168.methyltransferase activity;GO:0016740.transferase activity;GO:0006306.DNA methylation;GO:0032259.methylation;	-
		comp46618_c0_seq5	3480	1	20	2627	2646	Cleavage	-	-	-
		comp44940_c0_seq1	3469	1	20	896	915	Cleavage	-	GO:0005488.binding;	-
MIR403	gma-miR403a	comp45738_c0_seq1	3052	1	20	2741	2760	Cleavage	eukaryotic translation initiation factor 2C	GO:0003676.nucleic acid binding;	-
		comp41255_c0_seq1	4006	1	21	3054	3074	Translation	isoleucyl-tRNA synthetase	GO:0005524.ATP binding;GO:0005737.cytoplasm;GO:0016874.ligase activity;GO:0004822.isoleucine-tRNA ligase activity;GO:0000166.nucleotide binding;GO:0006418.tRNA aminoacylation for protein translation;GO:0006428.isoleucyl-tRNA aminoacylation;GO:0008270.zinc ion binding;GO:0006412.translation;GO:0004812.aminoacyl-tRNA ligase activity;	ko00970. Aminoacyl-tRNA biosynthesis;
		comp28709_c0_seq2	947	1	20	4	23	Translation	-	GO:0005634.nucleus;GO:0051301.cell division;GO:0007049.cell cycle;	-
		comp46486_c0_seq3	4551	1	21	3443	3463	Translation	E3 ubiquitin-protein ligase NRDP1	GO:0046872.metal ion binding;GO:0016567.protein ubiquitination;GO:0008270.zinc ion binding;GO:0004842.ubiquitin-protein ligase activity;	ko04144. Endocytosis;
MIR408	osa-miR408-3p	comp97345_c0_seq1	533	1	20	16	35	Cleavage	-	GO:0006810.transport;GO:0009055.electron carrier activity;GO:0046872.metal ion binding;GO:0022900.electron transport chain;GO:0005507.copper ion binding;	-
		comp45681_c0_seq8	2438	1	20	1305	1324	Translation	serine/threonine-protein kinase SRPK3	GO:0005524.ATP binding;GO:0004674.protein serine/threonine kinase activity;GO:0004672.protein kinase activity;GO:0000166.nucleotide binding;GO:0006468.protein phosphorylation;GO:0016740.transferase activity;GO:0016772.transferase activity. transferring phosphorus-containing groups;	-
		comp46596_c0_seq13	2686	1	20	1706	1725	Translation	transitional endoplasmic reticulum ATPase	GO:0016020.membrane;GO:0005524.ATP binding;GO:0005488.binding;GO:0016787.hydrolase activity;GO:0000166.nucleotide binding;GO:0051301.cell division;GO:0017111.nucleoside-triphosphatase activity;GO:0008568.microtubule-severing ATPase activity;GO:0007049.cell cycle;GO:0005886.plasma membrane;	ko04141. Protein processing in endoplasmic reticulum;ko05134. Legionellosis;
		comp760_c0_seq1	606	1	20	414	433	Translation	-	-	-
MIR535	mdm-miR535d	comp30442_c0_seq1	524	1	21	30	50	Cleavage	-	GO:0006950.response to stress;	-
MIR827	osa-miR827a	comp38373_c0_seq3	1932	1	21	1712	1732	Cleavage	solute carrier family 25 (mitochondrial adenine nucleotide translocator). member 4/5/6/31	GO:0016020.membrane;GO:0006810.transport;GO:0055085.transmembrane transport;GO:0007059.chromosome segregation;GO:0071817.MMXD complex;GO:0016021.integral to membrane;GO:0005743.mitochondrial inner membrane;GO:0005739.mitochondrion;GO:0005488.binding;GO:0005215.transporter activity;	ko04020. Calcium signaling pathway;ko05012. Parkinson's disease;ko05016. Huntington's disease;ko05166. HTLV-I infection;
		comp40057_c0_seq1	2453	1	21	43	63	Cleavage	-	GO:0055085.transmembrane transport;GO:0016021.integral to membrane;	-
		comp43636_c0_seq3	2507	1	21	1222	1242	Cleavage	-	GO:0008168.methyltransferase activity;GO:0030785.[ribulose-bisphosphate carboxylase]-lysine N-methyltransferase activity;GO:0016740.transferase activity;GO:0032259.methylation;	-
		comp18883_c0_seq1	855	1	21	294	314	Cleavage	-	-	-
		comp29312_c0_seq1	681	1	21	483	503	Cleavage	-	-	-
		comp35301_c0_seq1	1623	1	20	808	827	Cleavage	-	-	-
		comp27950_c0_seq1	479	1	21	286	307	Translation	transcription initiation factor TFIIH subunit 4	GO:0005634.nucleus;GO:0006281.DNA repair;GO:0006355.regulation of transcription. DNA-dependent;	ko03022. Basal transcription factors;ko03420. Nucleotide excision repair;
NA	mdm-miR827	comp40057_c0_seq1	2453	1	21	43	63	Cleavage	-	GO:0055085.transmembrane transport;GO:0016021.integral to membrane;	-
		comp38373_c0_seq3	1932	1	21	1712	1732	Cleavage	solute carrier family 25 (mitochondrial adenine nucleotide translocator). member 4/5/6/31	GO:0016020.membrane;GO:0006810.transport;GO:0055085.transmembrane transport;GO:0007059.chromosome segregation;GO:0071817.MMXD complex;GO:0016021.integral to membrane;GO:0005743.mitochondrial inner membrane;GO:0005739.mitochondrion;GO:0005488.binding;GO:0005215.transporter activity;	ko04020. Calcium signaling pathway;ko05012. Parkinson's disease;ko05016. Huntington's disease;ko05166. HTLV-I infection;
		comp18883_c0_seq1	855	1	21	294	314	Cleavage	-	-	-
