# Supplementary material for: MicroRNA and mRNA expression profiling analysis revealed the regulation of plant height in Gossypium hirsutum
Source: BMC Genomics. 2015 Oct 30;16:886. doi: 10.1186/s12864-015-2071-6 (PMC4628322; doi:10.1186/s12864-015-2071-6)
Supplement: Additional file 9: — Annotated targets of novel miRNAs. (XLSX 34 kb) [file 12864_2015_2071_MOESM9_ESM.xlsx]

## Sheet: Sheet1
miRNA_Acc.	Target_Acc.	Target_length	miRNA_start	miRNA_end	Target_start	Target_end	miRNA_aligned_fragment	Target_aligned_fragment	Inhibition	Target predicted function	GO	Pathway
ghr-m0344-3p	comp442982_c0_seq1	242	1	21	170	190	UGAUUGAGCCGUGCCAAUAUC	GAUAUUGGCACGGCUCAAUCA	Cleavage	-	-	-
	comp41427_c0_seq4	2051	1	21	1732	1752	UGAUUGAGCCGUGCCAAUAUC	GAUAUUGGCGCGGCUCAAUCA	Cleavage	-	GO:0006355.regulation of transcription. DNA-dependent;GO:0006351.transcription. DNA-dependent;	-
	comp31467_c0_seq1	854	1	21	583	603	UGAUUGAGCCGUGCCAAUAUC	GAUAGUGGCACGACUUAAUCA	Translation	U4/U6 small nuclear ribonucleoprotein SNU13	GO:0006397.mRNA processing;GO:0005634.nucleus;GO:0042254.ribosome biogenesis;GO:0003723.RNA binding;GO:0005681.spliceosomal complex;GO:0005730.nucleolus;GO:0030529.ribonucleoprotein complex;GO:0008380.RNA splicing;	ko03008. Ribosome biogenesis in eukaryotes;ko03040. Spliceosome;
	comp146320_c0_seq1	656	1	21	453	473	UGAUUGAGCCGUGCCAAUAUC	GAUAGUGGCAAGGCUUGAUCA	Translation	-	GO:0010044.response to aluminum ion;	-
	comp30533_c0_seq1	1985	1	21	1607	1627	UGAUUGAGCCGUGCCAAUAUC	GUUACUGGCACGGCUCGGUCA	Cleavage	-	GO:0016020.membrane;GO:0006810.transport;GO:0055085.transmembrane transport;GO:0005215.transporter activity;	-
	comp23723_c0_seq1	799	1	20	248	267	UGAUUGAGCCGUGCCAAUAU	AUAUUGGUACAAUUCAAUCA	Translation	-	-	-
ghr-m0426-3p	comp442982_c0_seq1	242	1	21	170	190	UGAUUGAGCCGUGCCAAUAUC	GAUAUUGGCACGGCUCAAUCA	Cleavage	-	-	-
	comp41427_c0_seq4	2051	1	21	1732	1752	UGAUUGAGCCGUGCCAAUAUC	GAUAUUGGCGCGGCUCAAUCA	Cleavage	-	GO:0006355.regulation of transcription. DNA-dependent;GO:0006351.transcription. DNA-dependent;	-
	comp31467_c0_seq1	854	1	21	583	603	UGAUUGAGCCGUGCCAAUAUC	GAUAGUGGCACGACUUAAUCA	Translation	U4/U6 small nuclear ribonucleoprotein SNU13	GO:0006397.mRNA processing;GO:0005634.nucleus;GO:0042254.ribosome biogenesis;GO:0003723.RNA binding;GO:0005681.spliceosomal complex;GO:0005730.nucleolus;GO:0030529.ribonucleoprotein complex;GO:0008380.RNA splicing;	ko03008. Ribosome biogenesis in eukaryotes;ko03040. Spliceosome;
	comp146320_c0_seq1	656	1	21	453	473	UGAUUGAGCCGUGCCAAUAUC	GAUAGUGGCAAGGCUUGAUCA	Translation	-	GO:0010044.response to aluminum ion;	-
	comp30533_c0_seq1	1985	1	21	1607	1627	UGAUUGAGCCGUGCCAAUAUC	GUUACUGGCACGGCUCGGUCA	Cleavage	-	GO:0016020.membrane;GO:0006810.transport;GO:0055085.transmembrane transport;GO:0005215.transporter activity;	-
	comp23723_c0_seq1	799	1	20	248	267	UGAUUGAGCCGUGCCAAUAU	AUAUUGGUACAAUUCAAUCA	Translation	-	-	-
ghr-m0444-3p	comp171449_c0_seq1	608	1	24	498	522	AUUUCCUGACGCGUAC-UCUGACAU	AUGUAAGAUGUAGGCGUCAGGAAAU	Cleavage	-	GO:0016310.phosphorylation;GO:0004715.non-membrane spanning protein tyrosine kinase activity;GO:0005524.ATP binding;GO:0016301.kinase activity;GO:0006468.protein phosphorylation;GO:0004674.protein serine/threonine kinase activity;GO:0000166.nucleotide binding;GO:0004672.protein kinase activity;GO:0016740.transferase activity;GO:0016772.transferase activity. transferring phosphorus-containing grou…	-
	comp29664_c0_seq2	532	1	21	389	408	AUUUCCUGACGCGUACUCUGA	UCAGAG-ACGCGUCAGGAGGU	Cleavage	extracellular signal-regulated kinase 1/2	GO:0016310.phosphorylation;GO:0005524.ATP binding;GO:0004674.protein serine/threonine kinase activity;GO:0016301.kinase activity;GO:0004672.protein kinase activity;GO:0000166.nucleotide binding;GO:0006468.protein phosphorylation;GO:0016740.transferase activity;GO:0004707.MAP kinase activity;GO:0016772.transferase activity. transferring phosphorus-containing groups;	ko04010. MAPK signaling pathway;ko04012. ErbB signaling pathway;ko04013. MAPK signaling pathway - fly;ko04062. Chemokine signaling pathway;ko04114. Oocyte meiosis;ko04150. mTOR signaling pathway;ko04270. Vascular smooth muscle contraction;ko04320. Dorso-ventral axis formation;ko04350. TGF-beta signaling pathway;ko04360. Axon guidance;ko04370. VEGF signaling pathway;ko04380. Osteoclast differentia…
ghr-m0893-3p	comp442982_c0_seq1	242	1	21	170	190	UGAUUGAGCCGUGCCAAUAUC	GAUAUUGGCACGGCUCAAUCA	Cleavage	-	-	-
	comp41427_c0_seq4	2051	1	21	1732	1752	UGAUUGAGCCGUGCCAAUAUC	GAUAUUGGCGCGGCUCAAUCA	Cleavage	-	GO:0006355.regulation of transcription. DNA-dependent;GO:0006351.transcription. DNA-dependent;	-
	comp31467_c0_seq1	854	1	21	583	603	UGAUUGAGCCGUGCCAAUAUC	GAUAGUGGCACGACUUAAUCA	Translation	U4/U6 small nuclear ribonucleoprotein SNU13	GO:0006397.mRNA processing;GO:0005634.nucleus;GO:0042254.ribosome biogenesis;GO:0003723.RNA binding;GO:0005681.spliceosomal complex;GO:0005730.nucleolus;GO:0030529.ribonucleoprotein complex;GO:0008380.RNA splicing;	ko03008. Ribosome biogenesis in eukaryotes;ko03040. Spliceosome;
	comp146320_c0_seq1	656	1	21	453	473	UGAUUGAGCCGUGCCAAUAUC	GAUAGUGGCAAGGCUUGAUCA	Translation	-	GO:0010044.response to aluminum ion;	-
	comp30533_c0_seq1	1985	1	21	1607	1627	UGAUUGAGCCGUGCCAAUAUC	GUUACUGGCACGGCUCGGUCA	Cleavage	-	GO:0016020.membrane;GO:0006810.transport;GO:0055085.transmembrane transport;GO:0005215.transporter activity;	-
	comp23723_c0_seq1	799	1	20	248	267	UGAUUGAGCCGUGCCAAUAU	AUAUUGGUACAAUUCAAUCA	Translation	-	-	-
ghr-m0905-3p	comp15825_c0_seq1	822	1	22	610	631	UCUUACCAACCCCUCCCAUACC	GGGAUCGGAGGGGUUGGUGAGG	Cleavage	small subunit ribosomal protein S17	GO:0005840.ribosome;GO:0003723.RNA binding;GO:0005622.intracellular;GO:0030529.ribonucleoprotein complex;GO:0006412.translation;GO:0003735.structural constituent of ribosome;GO:0009536.plastid;GO:0019843.rRNA binding;GO:0009507.chloroplast;	ko03010. Ribosome;
ghr-m0950-5p	comp406712_c0_seq1	223	1	24	155	178	AAUAGAAGAAUGACAAAUCAGAUU	AUUCUGAUUUGUUAUUCUCCUAUU	Cleavage	-	-	-
	comp36497_c0_seq7	1222	1	22	1195	1216	AAUAGAAGAAUGACAAAUCAGA	UCUGAUUUUUCAUUCUUCUAUA	Cleavage	-	-	-
	comp449365_c0_seq1	416	1	24	51	74	AAUAGAAGAAUGACAAAUCAGAUU	AAUUUAAUUUAUCAUGCUUCUAUU	Translation	-	-	-
	comp18235_c0_seq1	218	1	24	47	70	AAUAGAAGAAUGACAAAUCAGAUU	AGGUUGAUUUGUUGUUCUACUAUU	Cleavage	-	-	-
	comp198976_c0_seq1	208	1	24	34	57	AAUAGAAGAAUGACAAAUCAGAUU	AAAUUAAUUUGUCAUUCUCCUAUU	Cleavage	-	-	-
	comp271536_c0_seq1	207	1	24	18	41	AAUAGAAGAAUGACAAAUCAGAUU	GAUCUGCUCUGUCUUUCUUCUAUU	Translation	-	-	-
	comp14840_c0_seq1	205	1	24	141	164	AAUAGAAGAAUGACAAAUCAGAUU	ACUUUGAUUUCUUAUUCUUCUUUU	Cleavage	-	-	-
	comp34169_c0_seq1	825	1	23	357	379	AAUAGAAGAAUGACAAAUCAGAU	AACUGAUUUGUCUUUCUUAUGUU	Translation	-	-	-
	comp38350_c0_seq1	2199	1	24	1255	1278	AAUAGAAGAAUGACAAAUCAGAUU	AUUCUGUUUUGUCUUACUUCUAUU	Translation	alanine transaminase	GO:0042218.1-aminocyclopropane-1-carboxylate biosynthetic process;GO:0016769.transferase activity. transferring nitrogenous groups;GO:0004021.L-alanine:2-oxoglutarate aminotransferase activity;GO:0003824.catalytic activity;GO:0009058.biosynthetic process;GO:0008483.transaminase activity;GO:0016740.transferase activity;GO:0016847.1-aminocyclopropane-1-carboxylate synthase activity;GO:0030170.pyrid…	ko00250. Alanine. aspartate and glutamate metabolism;ko00710. Carbon fixation in photosynthetic organisms;
	comp26882_c0_seq1	1232	1	24	1181	1204	AAUAGAAGAAUGACAAAUCAGAUU	AGAUGGAUUUCUCAUUCUUUUAUU	Cleavage	-	GO:0016020.membrane;GO:0016310.phosphorylation;GO:0005524.ATP binding;GO:0016301.kinase activity;GO:0006468.protein phosphorylation;GO:0004674.protein serine/threonine kinase activity;GO:0000166.nucleotide binding;GO:0004672.protein kinase activity;GO:0016021.integral to membrane;GO:0016740.transferase activity;GO:0016772.transferase activity. transferring phosphorus-containing groups;	-
ghr-m1174-5p	comp38925_c0_seq1	1796	1	23	230	252	AUCGAGAAUUCAAGACAUUGUAU	AUUCGAUGUUUUGAAGUCUCGAU	Cleavage	-	GO:0016310.phosphorylation;GO:0004709.MAP kinase kinase kinase activity;GO:0005524.ATP binding;GO:0016301.kinase activity;GO:0006468.protein phosphorylation;GO:0004674.protein serine/threonine kinase activity;GO:0000166.nucleotide binding;GO:0004672.protein kinase activity;GO:0016740.transferase activity;GO:0016772.transferase activity. transferring phosphorus-containing groups;	-
	comp45120_c0_seq5	3056	1	21	183	203	AUCGAGAAUUCAAGACAUUGU	ACGAUGUCUUGGAUUUUCGUU	Cleavage	phospholipase D	GO:0016020.membrane;GO:0046470.phosphatidylcholine metabolic process;GO:0016042.lipid catabolic process;GO:0008152.metabolic process;GO:0003824.catalytic activity;GO:0070290.NAPE-specific phospholipase D activity;GO:0004630.phospholipase D activity;GO:0016787.hydrolase activity;GO:0005509.calcium ion binding;	ko00564. Glycerophospholipid metabolism;ko00565. Ether lipid metabolism;ko04144. Endocytosis;ko04666. Fc gamma R-mediated phagocytosis;ko04724. Glutamatergic synapse;ko04912. GnRH signaling pathway;
	comp31307_c0_seq3	801	1	20	118	137	AUCGAGAAUUCAAGACAUUG	UGAUGUCUUGGAUUCUUGAG	Cleavage	-	-	-
	comp225531_c0_seq1	387	1	22	258	279	AUCGAGAAUUCAAGACAUUGUA	UGCGAUUUUUUCAAUUCUCGAU	Translation	-	-	-
	comp44681_c1_seq2	3406	1	23	2892	2914	AUCGAGAAUUCAAGACAUUGUAU	AAACGGUGACGUGAAUUCUCGAU	Cleavage	dynamin GTPase	GO:0006184.GTP catabolic process;GO:0000166.nucleotide binding;GO:0005525.GTP binding;GO:0003924.GTPase activity;	ko04144. Endocytosis;ko04666. Fc gamma R-mediated phagocytosis;ko04721. Synaptic vesicle cycle;ko04961. Endocrine and other factor-regulated calcium reabsorption;ko05100. Bacterial invasion of epithelial cells;
	comp91020_c0_seq1	330	1	20	117	136	AUCGAGAAUUCAAGACAUUG	UGAUAUCUUGAAUUCUUGAU	Cleavage	-	-	-
ghr-m1352-3p	comp43663_c0_seq2	2473	1	21	2224	2244	UCUUUCCAAUUCCUCCCAUUC	GGAUGGGAGGAGUUGGAAAGU	Cleavage	-	-	-
	comp34962_c0_seq3	2630	1	22	140	161	UCUUUCCAAUUCCUCCCAUUCC	GGGAUGGGGGGAAUUGGGAAAA	Cleavage	-	GO:0005524.ATP binding;GO:0006952.defense response;GO:0006915.apoptotic process;	-
	comp14731_c0_seq2	3397	1	22	613	634	UCUUUCCAAUUCCUCCCAUUCC	GGAAUGGGGGGCAUCGGAAAGA	Translation	-	GO:0005524.ATP binding;GO:0006952.defense response;GO:0006915.apoptotic process;	-
	comp35777_c0_seq1	1163	1	22	988	1009	UCUUUCCAAUUCCUCCCAUUCC	GUGAUGGGAGGAUUUGGAGAGA	Translation	large subunit ribosomal protein L15	GO:0005840.ribosome;GO:0003723.RNA binding;GO:0015934.large ribosomal subunit;GO:0005622.intracellular;GO:0030529.ribonucleoprotein complex;GO:0006412.translation;GO:0009536.plastid;GO:0003735.structural constituent of ribosome;GO:0019843.rRNA binding;GO:0009507.chloroplast;	ko03010. Ribosome;
	comp40867_c0_seq1	2292	1	22	1785	1806	UCUUUCCAAUUCCUCCCAUUCC	GGAUUGGGAAGAAUUGGGGAGA	Cleavage	-	-	-
	comp233434_c0_seq1	403	1	21	239	259	UCUUUCCAAUUCCUCCCAUUC	GAAGGGGGGGAAUUGGAAGGU	Cleavage	-	-	-
	comp33635_c0_seq4	1240	1	20	840	859	UCUUUCCAAUUCCUCCCAUU	CAUGGGAGGAAAUGGAAAGG	Translation	-	-	-
	comp40610_c0_seq1	1672	1	22	1487	1508	UCUUUCCAAUUCCUCCCAUUCC	GAAAUGGGGGGAUUUGGAGGGA	Translation	arogenate dehydrogenase (NADP+). plant	GO:0006571.tyrosine biosynthetic process;GO:0008977.prephenate dehydrogenase activity;GO:0055114.oxidation-reduction process;GO:0005488.binding;GO:0004665.prephenate dehydrogenase (NADP+) activity;	ko00400. Phenylalanine. tyrosine and tryptophan biosynthesis;
	comp37718_c0_seq1	1991	1	22	1482	1503	UCUUUCCAAUUCCUCCCAUUCC	GAAACGGGAGGAAUUGGGAGGG	Cleavage	-	GO:0016020.membrane;GO:0008375.acetylglucosaminyltransferase activity;	-
	comp38378_c0_seq2	1209	1	20	974	993	UCUUUCCAAUUCCUCCCAUU	GGUGGGAGGGAUUGGAAAUA	Cleavage	protein SMG7	-	ko03015. mRNA surveillance pathway;
	comp40638_c0_seq1	2389	1	20	251	270	UCUUUCCAAUUCCUCCCAUU	AAGGGGAGGAAUGGGAAAGA	Cleavage	asparagine synthase (glutamine-hydrolysing)	GO:0006541.glutamine metabolic process;GO:0008652.cellular amino acid biosynthetic process;GO:0005524.ATP binding;GO:0000166.nucleotide binding;GO:0006529.asparagine biosynthetic process;GO:0016874.ligase activity;GO:0004066.asparagine synthase (glutamine-hydrolyzing) activity;	ko00250. Alanine. aspartate and glutamate metabolism;ko00910. Nitrogen metabolism;
ghr-m1632-3p	comp442982_c0_seq1	242	1	21	170	190	UGAUUGAGCCGUGCCAAUAUC	GAUAUUGGCACGGCUCAAUCA	Cleavage	-	-	-
	comp41427_c0_seq4	2051	1	21	1732	1752	UGAUUGAGCCGUGCCAAUAUC	GAUAUUGGCGCGGCUCAAUCA	Cleavage	-	GO:0006355.regulation of transcription. DNA-dependent;GO:0006351.transcription. DNA-dependent;	-
	comp31467_c0_seq1	854	1	21	583	603	UGAUUGAGCCGUGCCAAUAUC	GAUAGUGGCACGACUUAAUCA	Translation	U4/U6 small nuclear ribonucleoprotein SNU13	GO:0006397.mRNA processing;GO:0005634.nucleus;GO:0042254.ribosome biogenesis;GO:0003723.RNA binding;GO:0005681.spliceosomal complex;GO:0005730.nucleolus;GO:0030529.ribonucleoprotein complex;GO:0008380.RNA splicing;	ko03008. Ribosome biogenesis in eukaryotes;ko03040. Spliceosome;
	comp146320_c0_seq1	656	1	21	453	473	UGAUUGAGCCGUGCCAAUAUC	GAUAGUGGCAAGGCUUGAUCA	Translation	-	GO:0010044.response to aluminum ion;	-
	comp30533_c0_seq1	1985	1	21	1607	1627	UGAUUGAGCCGUGCCAAUAUC	GUUACUGGCACGGCUCGGUCA	Cleavage	-	GO:0016020.membrane;GO:0006810.transport;GO:0055085.transmembrane transport;GO:0005215.transporter activity;	-
	comp23723_c0_seq1	799	1	20	248	267	UGAUUGAGCCGUGCCAAUAU	AUAUUGGUACAAUUCAAUCA	Translation	-	-	-
ghr-m1777-3p	comp29656_c0_seq1	1274	1	21	124	144	CUGAAGUGUUUGGGGGAACUC	GGGUUACCCCAAACACUUCAA	Cleavage	-	GO:0016020.membrane;GO:0006810.transport;GO:0055085.transmembrane transport;GO:0008272.sulfate transport;GO:0016021.integral to membrane;GO:0008271.secondary active sulfate transmembrane transporter activity;GO:0005215.transporter activity;	-
	comp43773_c0_seq1	1831	1	21	468	488	CUGAAGUGUUUGGGGGAACUC	GAGUUCCUCCAAACUCUUCAU	Cleavage	3'-phosphoadenosine 5'-phosphosulfate synthase	GO:0000103.sulfate assimilation;GO:0016779.nucleotidyltransferase activity;GO:0016740.transferase activity;GO:0004781.sulfate adenylyltransferase (ATP) activity;	ko00230. Purine metabolism;ko00450. Selenocompound metabolism;ko00920. Sulfur metabolism;
	comp45663_c0_seq14	2492	1	21	36	56	CUGAAGUGUUUGGGGGAACUC	GAGUUCCCCUAAACACUGCAA	Cleavage	-	GO:0016070.RNA metabolic process;GO:0005488.binding;	-
	comp114339_c0_seq1	691	1	21	548	568	CUGAAGUGUUUGGGGGAACUC	GAAUUUUCCCAAAUACUUCGG	Cleavage	-	GO:0003964.RNA-directed DNA polymerase activity;GO:0003723.RNA binding;GO:0006278.RNA-dependent DNA replication;GO:0003676.nucleic acid binding;	-
	comp294409_c0_seq1	296	1	20	206	225	CUGAAGUGUUUGGGGGAACU	AGUUCUUUUAAAUAUUUCAG	Cleavage	-	-	-
	comp46390_c0_seq2	7656	1	20	6052	6071	CUGAAGUGUUUGGGGGAACU	AGUUCUUCCAAGUACUUCAU	Cleavage	ataxia telangiectasia mutated family protein	GO:0016310.phosphorylation;GO:0005524.ATP binding;GO:0004674.protein serine/threonine kinase activity;GO:0016301.kinase activity;GO:0000166.nucleotide binding;GO:0016773.phosphotransferase activity. alcohol group as acceptor;GO:0016740.transferase activity;GO:0005488.binding;GO:0016772.transferase activity. transferring phosphorus-containing groups;	ko04064. NF-kappa B signaling pathway;ko04110. Cell cycle;ko04115. p53 signaling pathway;ko04210. Apoptosis;ko05166. HTLV-I infection;ko05202. Transcriptional misregulation in cancer;
	comp36915_c0_seq2	969	1	20	77	96	CUGAAGUGUUUGGGGGAACU	GGAUUCUCCAAACACUUCAG	Cleavage	-	GO:0016020.membrane;GO:0008565.protein transporter activity;GO:0016021.integral to membrane;GO:0005743.mitochondrial inner membrane;GO:0015031.protein transport;	-
	comp32928_c0_seq5	2047	1	20	70	89	CUGAAGUGUUUGGGGGAACU	AGUUUACCCAAAUAUUUCAG	Cleavage	-	-	-
	comp42432_c0_seq2	2488	1	21	184	204	CUGAAGUGUUUGGGGGAACUC	GGGAUUCCCCAAAAACUUCAG	Cleavage	pyruvate kinase	GO:0000287.magnesium ion binding;GO:0016310.phosphorylation;GO:0005524.ATP binding;GO:0004743.pyruvate kinase activity;GO:0016301.kinase activity;GO:0006096.glycolysis;GO:0003824.catalytic activity;GO:0030955.potassium ion binding;GO:0046872.metal ion binding;GO:0000166.nucleotide binding;GO:0009536.plastid;GO:0016740.transferase activity;GO:0016772.transferase activity. transferring phosphorus-c…	ko00010. Glycolysis / Gluconeogenesis;ko00230. Purine metabolism;ko00620. Pyruvate metabolism;ko00710. Carbon fixation in photosynthetic organisms;ko04930. Type II diabetes mellitus;
	comp43768_c0_seq1	3412	1	20	983	1002	CUGAAGUGUUUGGGGGAACU	AGUUCACCAAAAUACUUCAG	Cleavage	-	GO:0046872.metal ion binding;GO:0008270.zinc ion binding;GO:0005488.binding;	-
ghr-m2318-3p	comp23513_c0_seq1	928	1	22	50	71	UCUUCCCAACACCUCCCAUACC	GGUUUGGGUGGUAUUGGGAAGA	Translation	-	GO:0006281.DNA repair;GO:0005524.ATP binding;GO:0006468.protein phosphorylation;GO:0005622.intracellular;GO:0006915.apoptotic process;GO:0004518.nuclease activity;GO:0016787.hydrolase activity;GO:0004674.protein serine/threonine kinase activity;GO:0004721.phosphoprotein phosphatase activity;GO:0006952.defense response;GO:0000166.nucleotide binding;GO:0004672.protein kinase activity;GO:0016772.tra…	-
	comp22766_c0_seq1	396	1	22	226	246	UCUUCCCAACACCUCCCAUACC	GGUAUGGGAGUUGU-GGGAAGA	Cleavage	-	-	-
	comp40573_c0_seq1	1230	1	20	310	329	UCUUCCCAACACCUCCCAUA	GAUGGCAGCUGUUGGGAAGA	Cleavage	-	GO:0003677.DNA binding;GO:0006355.regulation of transcription. DNA-dependent;	-
	comp31634_c0_seq1	1769	1	22	396	417	UCUUCCCAACACCUCCCAUACC	GUUAUGAGGGUUGUUGGGAGGA	Cleavage	1-phosphatidylinositol-4-phosphate 5-kinase	GO:0016307.phosphatidylinositol phosphate kinase activity;GO:0016310.phosphorylation;GO:0005524.ATP binding;GO:0016301.kinase activity;GO:0046854.phosphatidylinositol phosphorylation;GO:0046488.phosphatidylinositol metabolic process;GO:0016308.1-phosphatidylinositol-4-phosphate 5-kinase activity;GO:0016740.transferase activity;	ko00562. Inositol phosphate metabolism;ko04070. Phosphatidylinositol signaling system;ko04144. Endocytosis;ko04666. Fc gamma R-mediated phagocytosis;ko04810. Regulation of actin cytoskeleton;
ghr-m2687-5p	comp38925_c0_seq1	1796	1	23	230	252	AUCGAGAAUUCAAGACAUUGUAU	AUUCGAUGUUUUGAAGUCUCGAU	Cleavage	-	GO:0016310.phosphorylation;GO:0004709.MAP kinase kinase kinase activity;GO:0005524.ATP binding;GO:0016301.kinase activity;GO:0006468.protein phosphorylation;GO:0004674.protein serine/threonine kinase activity;GO:0000166.nucleotide binding;GO:0004672.protein kinase activity;GO:0016740.transferase activity;GO:0016772.transferase activity. transferring phosphorus-containing groups;	-
	comp45120_c0_seq5	3056	1	21	183	203	AUCGAGAAUUCAAGACAUUGU	ACGAUGUCUUGGAUUUUCGUU	Cleavage	phospholipase D	GO:0016020.membrane;GO:0046470.phosphatidylcholine metabolic process;GO:0016042.lipid catabolic process;GO:0008152.metabolic process;GO:0003824.catalytic activity;GO:0070290.NAPE-specific phospholipase D activity;GO:0004630.phospholipase D activity;GO:0016787.hydrolase activity;GO:0005509.calcium ion binding;	ko00564. Glycerophospholipid metabolism;ko00565. Ether lipid metabolism;ko04144. Endocytosis;ko04666. Fc gamma R-mediated phagocytosis;ko04724. Glutamatergic synapse;ko04912. GnRH signaling pathway;
	comp31307_c0_seq3	801	1	20	118	137	AUCGAGAAUUCAAGACAUUG	UGAUGUCUUGGAUUCUUGAG	Cleavage	-	-	-
	comp225531_c0_seq1	387	1	22	258	279	AUCGAGAAUUCAAGACAUUGUA	UGCGAUUUUUUCAAUUCUCGAU	Translation	-	-	-
	comp44681_c1_seq2	3406	1	23	2892	2914	AUCGAGAAUUCAAGACAUUGUAU	AAACGGUGACGUGAAUUCUCGAU	Cleavage	dynamin GTPase	GO:0006184.GTP catabolic process;GO:0000166.nucleotide binding;GO:0005525.GTP binding;GO:0003924.GTPase activity;	ko04144. Endocytosis;ko04666. Fc gamma R-mediated phagocytosis;ko04721. Synaptic vesicle cycle;ko04961. Endocrine and other factor-regulated calcium reabsorption;ko05100. Bacterial invasion of epithelial cells;
	comp91020_c0_seq1	330	1	20	117	136	AUCGAGAAUUCAAGACAUUG	UGAUAUCUUGAAUUCUUGAU	Cleavage	-	-	-
ghr-m2875-3p	comp23513_c0_seq1	928	1	22	50	71	UCUUCCCAACACCUCCCAUACC	GGUUUGGGUGGUAUUGGGAAGA	Translation	-	GO:0006281.DNA repair;GO:0005524.ATP binding;GO:0006468.protein phosphorylation;GO:0005622.intracellular;GO:0006915.apoptotic process;GO:0004518.nuclease activity;GO:0016787.hydrolase activity;GO:0004674.protein serine/threonine kinase activity;GO:0004721.phosphoprotein phosphatase activity;GO:0006952.defense response;GO:0000166.nucleotide binding;GO:0004672.protein kinase activity;GO:0016772.tra…	-
	comp22766_c0_seq1	396	1	22	226	246	UCUUCCCAACACCUCCCAUACC	GGUAUGGGAGUUGU-GGGAAGA	Cleavage	-	-	-
	comp40573_c0_seq1	1230	1	20	310	329	UCUUCCCAACACCUCCCAUA	GAUGGCAGCUGUUGGGAAGA	Cleavage	-	GO:0003677.DNA binding;GO:0006355.regulation of transcription. DNA-dependent;	-
	comp31634_c0_seq1	1769	1	22	396	417	UCUUCCCAACACCUCCCAUACC	GUUAUGAGGGUUGUUGGGAGGA	Cleavage	1-phosphatidylinositol-4-phosphate 5-kinase	GO:0016307.phosphatidylinositol phosphate kinase activity;GO:0016310.phosphorylation;GO:0005524.ATP binding;GO:0016301.kinase activity;GO:0046854.phosphatidylinositol phosphorylation;GO:0046488.phosphatidylinositol metabolic process;GO:0016308.1-phosphatidylinositol-4-phosphate 5-kinase activity;GO:0016740.transferase activity;	ko00562. Inositol phosphate metabolism;ko04070. Phosphatidylinositol signaling system;ko04144. Endocytosis;ko04666. Fc gamma R-mediated phagocytosis;ko04810. Regulation of actin cytoskeleton;
ghr-m2891-5p	comp31891_c0_seq3	1313	1	24	1282	1305	AUUUUCGAGAAUUCAACAUGUUGU	GCAAAAUGUUGAAUUUUUGAAAAC	Cleavage	-	-	-
	comp34058_c0_seq1	893	1	24	422	445	AUUUUCGAGAAUUCAACAUGUUGU	ACACUAUGAUGAGUUUUUGAAAAU	Cleavage	-	GO:0004864.protein phosphatase inhibitor activity;GO:0043666.regulation of phosphoprotein phosphatase activity;GO:0009966.regulation of signal transduction;	-
	comp42303_c0_seq2	2166	1	24	738	762	AUUUUCGAGAAU-UCAACAUGUUGU	GCAGCAUUUUGACAUUCUCGAAAAU	Cleavage	exocyst complex component 7	GO:0000145.exocyst;GO:0006887.exocytosis;	ko04910. Insulin signaling pathway;
	comp44217_c0_seq2	2441	1	21	656	676	AUUUUCGAGAAUUCAACAUGU	AAAUGUUGAAUUCUUGGAAGU	Cleavage	menaquinone-specific isochorismate synthase	GO:0009058.biosynthetic process;GO:0016853.isomerase activity;GO:0008909.isochorismate synthase activity;GO:0009536.plastid;GO:0009507.chloroplast;	ko00130. Ubiquinone and other terpenoid-quinone biosynthesis;ko01053. Biosynthesis of siderophore group nonribosomal peptides;
	comp19072_c0_seq1	589	1	22	345	366	AUUUUCGAGAAUUCAACAUGUU	AACAUUUUAAGUUCUUGAAAAU	Cleavage	-	-	-
ghr-m2909-3p	comp44425_c0_seq2	2168	1	23	1963	1985	AAGGGCACGGGUUUGAACUCUAC	GGAGAGUUCAAACUUGUGUCAUU	Cleavage	PAX-interacting protein 1	GO:0006355.regulation of transcription. DNA-dependent;GO:0003712.transcription cofactor activity;	-
	comp89873_c0_seq1	587	1	20	542	561	AAGGGCACGGGUUUGAACUC	GGAUUCAAACUUGUGCCCUU	Cleavage	-	-	-
ghr-m3014-3p	comp43663_c0_seq2	2473	1	21	2224	2244	UCUUUCCAAUUCCUCCCAUUC	GGAUGGGAGGAGUUGGAAAGU	Cleavage	-	-	-
	comp34962_c0_seq3	2630	1	22	140	161	UCUUUCCAAUUCCUCCCAUUCC	GGGAUGGGGGGAAUUGGGAAAA	Cleavage	-	GO:0005524.ATP binding;GO:0006952.defense response;GO:0006915.apoptotic process;	-
	comp14731_c0_seq2	3397	1	22	613	634	UCUUUCCAAUUCCUCCCAUUCC	GGAAUGGGGGGCAUCGGAAAGA	Translation	-	GO:0005524.ATP binding;GO:0006952.defense response;GO:0006915.apoptotic process;	-
	comp35777_c0_seq1	1163	1	22	988	1009	UCUUUCCAAUUCCUCCCAUUCC	GUGAUGGGAGGAUUUGGAGAGA	Translation	large subunit ribosomal protein L15	GO:0005840.ribosome;GO:0003723.RNA binding;GO:0015934.large ribosomal subunit;GO:0005622.intracellular;GO:0030529.ribonucleoprotein complex;GO:0006412.translation;GO:0009536.plastid;GO:0003735.structural constituent of ribosome;GO:0019843.rRNA binding;GO:0009507.chloroplast;	ko03010. Ribosome;
	comp40867_c0_seq1	2292	1	22	1785	1806	UCUUUCCAAUUCCUCCCAUUCC	GGAUUGGGAAGAAUUGGGGAGA	Cleavage	-	-	-
	comp233434_c0_seq1	403	1	21	239	259	UCUUUCCAAUUCCUCCCAUUC	GAAGGGGGGGAAUUGGAAGGU	Cleavage	-	-	-
	comp33635_c0_seq4	1240	1	20	840	859	UCUUUCCAAUUCCUCCCAUU	CAUGGGAGGAAAUGGAAAGG	Translation	-	-	-
	comp40610_c0_seq1	1672	1	22	1487	1508	UCUUUCCAAUUCCUCCCAUUCC	GAAAUGGGGGGAUUUGGAGGGA	Translation	arogenate dehydrogenase (NADP+). plant	GO:0006571.tyrosine biosynthetic process;GO:0008977.prephenate dehydrogenase activity;GO:0055114.oxidation-reduction process;GO:0005488.binding;GO:0004665.prephenate dehydrogenase (NADP+) activity;	ko00400. Phenylalanine. tyrosine and tryptophan biosynthesis;
	comp37718_c0_seq1	1991	1	22	1482	1503	UCUUUCCAAUUCCUCCCAUUCC	GAAACGGGAGGAAUUGGGAGGG	Cleavage	-	GO:0016020.membrane;GO:0008375.acetylglucosaminyltransferase activity;	-
	comp38378_c0_seq2	1209	1	20	974	993	UCUUUCCAAUUCCUCCCAUU	GGUGGGAGGGAUUGGAAAUA	Cleavage	protein SMG7	-	ko03015. mRNA surveillance pathway;
	comp40638_c0_seq1	2389	1	20	251	270	UCUUUCCAAUUCCUCCCAUU	AAGGGGAGGAAUGGGAAAGA	Cleavage	asparagine synthase (glutamine-hydrolysing)	GO:0006541.glutamine metabolic process;GO:0008652.cellular amino acid biosynthetic process;GO:0005524.ATP binding;GO:0000166.nucleotide binding;GO:0006529.asparagine biosynthetic process;GO:0016874.ligase activity;GO:0004066.asparagine synthase (glutamine-hydrolyzing) activity;	ko00250. Alanine. aspartate and glutamate metabolism;ko00910. Nitrogen metabolism;
ghr-m3249-5p	comp44744_c0_seq1	3173	1	21	298	318	UCGAGACACAAGAACUUUGAA	UUCAAAAUUCUUGUGUUUCCA	Cleavage	alpha-glucosidase	GO:0008152.metabolic process;GO:0004558.alpha-glucosidase activity;GO:0003824.catalytic activity;GO:0016798.hydrolase activity. acting on glycosyl bonds;GO:0004553.hydrolase activity. hydrolyzing O-glycosyl compounds;GO:0030246.carbohydrate binding;GO:0016787.hydrolase activity;GO:0032450.maltose alpha-glucosidase activity;GO:0005975.carbohydrate metabolic process;	ko00052. Galactose metabolism;ko00500. Starch and sucrose metabolism;
ghr-m3635-5p	comp92484_c0_seq1	515	1	22	418	439	AAGUCCGGUAAUGCUCUGUAAC	GUUAUAGAGCAUUAUCGGAGUU	Cleavage	-	-	-
	comp46823_c0_seq5	3120	1	21	431	451	AAGUCCGGUAAUGCUCUGUAA	UUUCAGAGCAUUACUGGACUU	Cleavage	-	GO:0005488.binding;	-
	comp346379_c0_seq1	232	1	22	154	175	AAGUCCGGUAAUGCUCUGUAAC	GUUACGGAACAUUACCGGAGUU	Cleavage	-	-	-
	comp40150_c0_seq1	2804	1	21	123	143	AAGUCCGGUAAUGCUCUGUAA	UUACAGAGCAUUAUCAGACUC	Cleavage	-	GO:0005488.binding;	-
	comp34920_c0_seq2	1494	1	20	427	446	AAGUCCGGUAAUGCUCUGUA	AACAGGGCAUUGUCGGAUUU	Cleavage	2-oxoisovalerate dehydrogenase E1 component. beta subunit	GO:0008152.metabolic process;GO:0003824.catalytic activity;	ko00280. Valine. leucine and isoleucine degradation;
	comp45347_c2_seq7	2174	1	22	622	643	AAGUCCGGUAAUGCUCUGUAAC	GGUAAGGGGCAUUACCGGGCUU	Cleavage	-	-	-
ghr-m3638-5p	comp16032_c0_seq1	210	1	20	118	137	UUCCAUCUCUUGCACACUGG	CCAGGUUGCAGGAGGUGGAA	Cleavage	large subunit ribosomal protein L8e	GO:0005840.ribosome;GO:0003723.RNA binding;GO:0015934.large ribosomal subunit;GO:0030529.ribonucleoprotein complex;GO:0006412.translation;GO:0005622.intracellular;GO:0003735.structural constituent of ribosome;GO:0005737.cytoplasm;	ko03010. Ribosome;
ghr-m3726-3p	comp43663_c0_seq2	2473	1	21	2224	2244	UCUUUCCAAUUCCUCCCAUUC	GGAUGGGAGGAGUUGGAAAGU	Cleavage	-	-	-
	comp34962_c0_seq3	2630	1	22	140	161	UCUUUCCAAUUCCUCCCAUUCC	GGGAUGGGGGGAAUUGGGAAAA	Cleavage	-	GO:0005524.ATP binding;GO:0006952.defense response;GO:0006915.apoptotic process;	-
	comp14731_c0_seq2	3397	1	22	613	634	UCUUUCCAAUUCCUCCCAUUCC	GGAAUGGGGGGCAUCGGAAAGA	Translation	-	GO:0005524.ATP binding;GO:0006952.defense response;GO:0006915.apoptotic process;	-
	comp35777_c0_seq1	1163	1	22	988	1009	UCUUUCCAAUUCCUCCCAUUCC	GUGAUGGGAGGAUUUGGAGAGA	Translation	large subunit ribosomal protein L15	GO:0005840.ribosome;GO:0003723.RNA binding;GO:0015934.large ribosomal subunit;GO:0005622.intracellular;GO:0030529.ribonucleoprotein complex;GO:0006412.translation;GO:0009536.plastid;GO:0003735.structural constituent of ribosome;GO:0019843.rRNA binding;GO:0009507.chloroplast;	ko03010. Ribosome;
	comp40867_c0_seq1	2292	1	22	1785	1806	UCUUUCCAAUUCCUCCCAUUCC	GGAUUGGGAAGAAUUGGGGAGA	Cleavage	-	-	-
	comp233434_c0_seq1	403	1	21	239	259	UCUUUCCAAUUCCUCCCAUUC	GAAGGGGGGGAAUUGGAAGGU	Cleavage	-	-	-
	comp33635_c0_seq4	1240	1	20	840	859	UCUUUCCAAUUCCUCCCAUU	CAUGGGAGGAAAUGGAAAGG	Translation	-	-	-
	comp40610_c0_seq1	1672	1	22	1487	1508	UCUUUCCAAUUCCUCCCAUUCC	GAAAUGGGGGGAUUUGGAGGGA	Translation	arogenate dehydrogenase (NADP+). plant	GO:0006571.tyrosine biosynthetic process;GO:0008977.prephenate dehydrogenase activity;GO:0055114.oxidation-reduction process;GO:0005488.binding;GO:0004665.prephenate dehydrogenase (NADP+) activity;	ko00400. Phenylalanine. tyrosine and tryptophan biosynthesis;
	comp37718_c0_seq1	1991	1	22	1482	1503	UCUUUCCAAUUCCUCCCAUUCC	GAAACGGGAGGAAUUGGGAGGG	Cleavage	-	GO:0016020.membrane;GO:0008375.acetylglucosaminyltransferase activity;	-
	comp38378_c0_seq2	1209	1	20	974	993	UCUUUCCAAUUCCUCCCAUU	GGUGGGAGGGAUUGGAAAUA	Cleavage	protein SMG7	-	ko03015. mRNA surveillance pathway;
	comp40638_c0_seq1	2389	1	20	251	270	UCUUUCCAAUUCCUCCCAUU	AAGGGGAGGAAUGGGAAAGA	Cleavage	asparagine synthase (glutamine-hydrolysing)	GO:0006541.glutamine metabolic process;GO:0008652.cellular amino acid biosynthetic process;GO:0005524.ATP binding;GO:0000166.nucleotide binding;GO:0006529.asparagine biosynthetic process;GO:0016874.ligase activity;GO:0004066.asparagine synthase (glutamine-hydrolyzing) activity;	ko00250. Alanine. aspartate and glutamate metabolism;ko00910. Nitrogen metabolism;
ghr-m3787-3p	comp5311_c0_seq1	484	1	20	349	368	UGCCAAAGGAGAGUUGCCCU	CGGGCAAAUCUCCUUUGGCA	Cleavage	-	-	-
	comp44870_c0_seq1	3614	1	20	181	200	UGCCAAAGGAGAGUUGCCCU	UGGGCAAAUCUCCUUUGGCA	Cleavage	ubiquitin-conjugating enzyme E2 O	GO:0016567.protein ubiquitination;GO:0016881.acid-amino acid ligase activity;GO:0016874.ligase activity;GO:0004842.ubiquitin-protein ligase activity;	ko04120. Ubiquitin mediated proteolysis;
	comp35913_c0_seq2	1333	1	20	989	1008	UGCCAAAGGAGAGUUGCCCU	AAGGCAACUCUGCUUUGGCA	Translation	-	GO:0005488.binding;	-
	comp42783_c0_seq2	2040	1	20	524	543	UGCCAAAGGAGAGUUGCCCU	GGGGAAGCACUCCUUUGGCA	Cleavage	-	GO:0016310.phosphorylation;GO:0004715.non-membrane spanning protein tyrosine kinase activity;GO:0005524.ATP binding;GO:0016301.kinase activity;GO:0006468.protein phosphorylation;GO:0004674.protein serine/threonine kinase activity;GO:0004672.protein kinase activity;GO:0016740.transferase activity;GO:0009966.regulation of signal transduction;GO:0016772.transferase activity. transferring phosphorus-…	-
ghr-m3791-5p	comp45790_c0_seq1	3997	1	22	414	435	ACUCUCUUCCAAAGGCUUCAAG	CUUGAGGCCGUUGGAAGAGAGA	Cleavage	-	GO:0016740.transferase activity;GO:0016905.myosin heavy chain kinase activity;	-
	comp30546_c0_seq1	808	1	22	534	555	ACUCUCUUCCAAAGGCUUCAAG	UUUGGGGCUUUUGGAGGAGGGU	Cleavage	-	-	-
	comp34947_c0_seq2	669	1	22	234	255	ACUCUCUUCCAAAGGCUUCAAG	UUUGAGGCAUUUGGAAGAGAAU	Cleavage	phenylalanine ammonia-lyase	GO:0016829.lyase activity;GO:0009058.biosynthetic process;GO:0009698.phenylpropanoid metabolic process;GO:0016841.ammonia-lyase activity;GO:0003824.catalytic activity;GO:0005737.cytoplasm;GO:0006559.L-phenylalanine catabolic process;	ko00360. Phenylalanine metabolism;ko00940. Phenylpropanoid biosynthesis;
	comp40106_c0_seq1	1806	1	20	740	759	ACUCUCUUCCAAAGGCUUCA	UGAAGUUUUUGGAGGAGAAU	Cleavage	uridine monophosphate synthetase	GO:0000287.magnesium ion binding;GO:0009116.nucleoside metabolic process;GO:0008152.metabolic process;GO:0004590.orotidine-5'-phosphate decarboxylase activity;GO:0003824.catalytic activity;GO:0016831.carboxy-lyase activity;GO:0016829.lyase activity;GO:0044205.'de novo' UMP biosynthetic process;GO:0016757.transferase activity. transferring glycosyl groups;GO:0006221.pyrimidine nucleotide biosynthe…	ko00240. Pyrimidine metabolism;ko00983. Drug metabolism - other enzymes;
	comp6925_c0_seq1	641	1	20	595	614	ACUCUCUUCCAAAGGCUUCA	UGAAGUCUUUUGAAAAGAGU	Translation	kinesin family member C2/C3	GO:0007018.microtubule-based movement;GO:0005874.microtubule;GO:0005524.ATP binding;GO:0000166.nucleotide binding;GO:0003777.microtubule motor activity;	-
ghr-m3818-3p	comp43663_c0_seq2	2473	1	21	2224	2244	UCUUUCCAAUUCCUCCCAUUC	GGAUGGGAGGAGUUGGAAAGU	Cleavage	-	-	-
	comp34962_c0_seq3	2630	1	22	140	161	UCUUUCCAAUUCCUCCCAUUCC	GGGAUGGGGGGAAUUGGGAAAA	Cleavage	-	GO:0005524.ATP binding;GO:0006952.defense response;GO:0006915.apoptotic process;	-
	comp14731_c0_seq2	3397	1	22	613	634	UCUUUCCAAUUCCUCCCAUUCC	GGAAUGGGGGGCAUCGGAAAGA	Translation	-	GO:0005524.ATP binding;GO:0006952.defense response;GO:0006915.apoptotic process;	-
	comp35777_c0_seq1	1163	1	22	988	1009	UCUUUCCAAUUCCUCCCAUUCC	GUGAUGGGAGGAUUUGGAGAGA	Translation	large subunit ribosomal protein L15	GO:0005840.ribosome;GO:0003723.RNA binding;GO:0015934.large ribosomal subunit;GO:0005622.intracellular;GO:0030529.ribonucleoprotein complex;GO:0006412.translation;GO:0009536.plastid;GO:0003735.structural constituent of ribosome;GO:0019843.rRNA binding;GO:0009507.chloroplast;	ko03010. Ribosome;
	comp40867_c0_seq1	2292	1	22	1785	1806	UCUUUCCAAUUCCUCCCAUUCC	GGAUUGGGAAGAAUUGGGGAGA	Cleavage	-	-	-
	comp233434_c0_seq1	403	1	21	239	259	UCUUUCCAAUUCCUCCCAUUC	GAAGGGGGGGAAUUGGAAGGU	Cleavage	-	-	-
	comp33635_c0_seq4	1240	1	20	840	859	UCUUUCCAAUUCCUCCCAUU	CAUGGGAGGAAAUGGAAAGG	Translation	-	-	-
	comp40610_c0_seq1	1672	1	22	1487	1508	UCUUUCCAAUUCCUCCCAUUCC	GAAAUGGGGGGAUUUGGAGGGA	Translation	arogenate dehydrogenase (NADP+). plant	GO:0006571.tyrosine biosynthetic process;GO:0008977.prephenate dehydrogenase activity;GO:0055114.oxidation-reduction process;GO:0005488.binding;GO:0004665.prephenate dehydrogenase (NADP+) activity;	ko00400. Phenylalanine. tyrosine and tryptophan biosynthesis;
	comp37718_c0_seq1	1991	1	22	1482	1503	UCUUUCCAAUUCCUCCCAUUCC	GAAACGGGAGGAAUUGGGAGGG	Cleavage	-	GO:0016020.membrane;GO:0008375.acetylglucosaminyltransferase activity;	-
	comp38378_c0_seq2	1209	1	20	974	993	UCUUUCCAAUUCCUCCCAUU	GGUGGGAGGGAUUGGAAAUA	Cleavage	protein SMG7	-	ko03015. mRNA surveillance pathway;
	comp40638_c0_seq1	2389	1	20	251	270	UCUUUCCAAUUCCUCCCAUU	AAGGGGAGGAAUGGGAAAGA	Cleavage	asparagine synthase (glutamine-hydrolysing)	GO:0006541.glutamine metabolic process;GO:0008652.cellular amino acid biosynthetic process;GO:0005524.ATP binding;GO:0000166.nucleotide binding;GO:0006529.asparagine biosynthetic process;GO:0016874.ligase activity;GO:0004066.asparagine synthase (glutamine-hydrolyzing) activity;	ko00250. Alanine. aspartate and glutamate metabolism;ko00910. Nitrogen metabolism;
ghr-m3978-5p	comp126517_c0_seq1	1440	1	20	259	278	UAAUCUGCAUCCUGAGGUUU	GAACCUCAGGAUGCAGAUUA	Cleavage	-	GO:0016874.ligase activity;	-
	comp25758_c0_seq1	1379	1	20	148	167	UAAUCUGCAUCCUGAGGUUU	AGAUCUCAGGAUGUAGAUUA	Cleavage	-	GO:0016874.ligase activity;	-
	comp338412_c0_seq1	308	1	20	284	303	UAAUCUGCAUCCUGAGGUUU	AAAUCUCAGGCUGUGGAUUA	Translation	-	GO:0015074.DNA integration;GO:0003677.DNA binding;GO:0008270.zinc ion binding;GO:0003676.nucleic acid binding;	-
	comp2248_c0_seq1	955	1	20	636	655	UAAUCUGCAUCCUGAGGUUU	AAACCUUAGCAUGCGGAUUG	Translation	-	-	-
	comp38417_c0_seq4	1104	1	20	420	439	UAAUCUGCAUCCUGAGGUUU	AUACAUCAGGAUGCAGAUUA	Cleavage	auxin efflux carrier family	GO:0055085.transmembrane transport;GO:0016021.integral to membrane;	-
	comp191978_c0_seq1	448	1	20	300	319	UAAUCUGCAUCCUGAGGUUU	AAAGCUUAGGAUGAAGAUUA	Cleavage	-	GO:0003677.DNA binding;GO:0006355.regulation of transcription. DNA-dependent;	-
	comp43497_c0_seq5	2129	1	20	1742	1761	UAAUCUGCAUCCUGAGGUUU	AAACUUGGGGGUGCAGAUUG	Cleavage	-	GO:0016310.phosphorylation;GO:0005524.ATP binding;GO:0016301.kinase activity;GO:0004672.protein kinase activity;GO:0006468.protein phosphorylation;GO:0016772.transferase activity. transferring phosphorus-containing groups;	-
	comp46868_c0_seq5	5905	1	20	2508	2527	UAAUCUGCAUCCUGAGGUUU	AGAUUUCAGGAGGCAGAUUG	Translation	-	-	-
	comp1410_c0_seq1	332	1	20	4	23	UAAUCUGCAUCCUGAGGUUU	GAACUCCAGCAUGCAGAUUA	Translation	-	-	-
	comp37594_c0_seq3	1286	1	20	736	755	UAAUCUGCAUCCUGAGGUUU	AAAAUUCAGGAUACAGGUUA	Cleavage	EREBP-like factor	GO:0005634.nucleus;GO:0003677.DNA binding;GO:0006355.regulation of transcription. DNA-dependent;GO:0006351.transcription. DNA-dependent;GO:0003700.sequence-specific DNA binding transcription factor activity;	-
ghr-m4087-3p	comp35913_c0_seq2	1333	1	21	988	1008	UGCCAAAGGAGAGUUGCCCUG	CAAGGCAACUCUGCUUUGGCA	Translation	-	GO:0005488.binding;	-
	comp5311_c0_seq1	484	1	20	349	368	UGCCAAAGGAGAGUUGCCCU	CGGGCAAAUCUCCUUUGGCA	Cleavage	-	-	-
	comp44870_c0_seq1	3614	1	20	181	200	UGCCAAAGGAGAGUUGCCCU	UGGGCAAAUCUCCUUUGGCA	Cleavage	ubiquitin-conjugating enzyme E2 O	GO:0016567.protein ubiquitination;GO:0016881.acid-amino acid ligase activity;GO:0016874.ligase activity;GO:0004842.ubiquitin-protein ligase activity;	ko04120. Ubiquitin mediated proteolysis;
	comp42783_c0_seq2	2040	1	21	523	543	UGCCAAAGGAGAGUUGCCCUG	UGGGGAAGCACUCCUUUGGCA	Cleavage	-	GO:0016310.phosphorylation;GO:0004715.non-membrane spanning protein tyrosine kinase activity;GO:0005524.ATP binding;GO:0016301.kinase activity;GO:0006468.protein phosphorylation;GO:0004674.protein serine/threonine kinase activity;GO:0004672.protein kinase activity;GO:0016740.transferase activity;GO:0009966.regulation of signal transduction;GO:0016772.transferase activity. transferring phosphorus-…	-
ghr-m4122-3p	comp442982_c0_seq1	242	1	21	170	190	UGAUUGAGCCGUGCCAAUAUC	GAUAUUGGCACGGCUCAAUCA	Cleavage	-	-	-
	comp41427_c0_seq4	2051	1	21	1732	1752	UGAUUGAGCCGUGCCAAUAUC	GAUAUUGGCGCGGCUCAAUCA	Cleavage	-	GO:0006355.regulation of transcription. DNA-dependent;GO:0006351.transcription. DNA-dependent;	-
	comp31467_c0_seq1	854	1	21	583	603	UGAUUGAGCCGUGCCAAUAUC	GAUAGUGGCACGACUUAAUCA	Translation	U4/U6 small nuclear ribonucleoprotein SNU13	GO:0006397.mRNA processing;GO:0005634.nucleus;GO:0042254.ribosome biogenesis;GO:0003723.RNA binding;GO:0005681.spliceosomal complex;GO:0005730.nucleolus;GO:0030529.ribonucleoprotein complex;GO:0008380.RNA splicing;	ko03008. Ribosome biogenesis in eukaryotes;ko03040. Spliceosome;
	comp146320_c0_seq1	656	1	21	453	473	UGAUUGAGCCGUGCCAAUAUC	GAUAGUGGCAAGGCUUGAUCA	Translation	-	GO:0010044.response to aluminum ion;	-
	comp30533_c0_seq1	1985	1	21	1607	1627	UGAUUGAGCCGUGCCAAUAUC	GUUACUGGCACGGCUCGGUCA	Cleavage	-	GO:0016020.membrane;GO:0006810.transport;GO:0055085.transmembrane transport;GO:0005215.transporter activity;	-
	comp23723_c0_seq1	799	1	20	248	267	UGAUUGAGCCGUGCCAAUAU	AUAUUGGUACAAUUCAAUCA	Translation	-	-	-
ghr-m4247-3p	comp43663_c0_seq2	2473	1	21	2224	2244	UCUUUCCAAUUCCUCCCAUUC	GGAUGGGAGGAGUUGGAAAGU	Cleavage	-	-	-
	comp34962_c0_seq3	2630	1	22	140	161	UCUUUCCAAUUCCUCCCAUUCC	GGGAUGGGGGGAAUUGGGAAAA	Cleavage	-	GO:0005524.ATP binding;GO:0006952.defense response;GO:0006915.apoptotic process;	-
	comp14731_c0_seq2	3397	1	22	613	634	UCUUUCCAAUUCCUCCCAUUCC	GGAAUGGGGGGCAUCGGAAAGA	Translation	-	GO:0005524.ATP binding;GO:0006952.defense response;GO:0006915.apoptotic process;	-
	comp35777_c0_seq1	1163	1	22	988	1009	UCUUUCCAAUUCCUCCCAUUCC	GUGAUGGGAGGAUUUGGAGAGA	Translation	large subunit ribosomal protein L15	GO:0005840.ribosome;GO:0003723.RNA binding;GO:0015934.large ribosomal subunit;GO:0005622.intracellular;GO:0030529.ribonucleoprotein complex;GO:0006412.translation;GO:0009536.plastid;GO:0003735.structural constituent of ribosome;GO:0019843.rRNA binding;GO:0009507.chloroplast;	ko03010. Ribosome;
	comp40867_c0_seq1	2292	1	22	1785	1806	UCUUUCCAAUUCCUCCCAUUCC	GGAUUGGGAAGAAUUGGGGAGA	Cleavage	-	-	-
	comp233434_c0_seq1	403	1	21	239	259	UCUUUCCAAUUCCUCCCAUUC	GAAGGGGGGGAAUUGGAAGGU	Cleavage	-	-	-
	comp33635_c0_seq4	1240	1	20	840	859	UCUUUCCAAUUCCUCCCAUU	CAUGGGAGGAAAUGGAAAGG	Translation	-	-	-
	comp40610_c0_seq1	1672	1	22	1487	1508	UCUUUCCAAUUCCUCCCAUUCC	GAAAUGGGGGGAUUUGGAGGGA	Translation	arogenate dehydrogenase (NADP+). plant	GO:0006571.tyrosine biosynthetic process;GO:0008977.prephenate dehydrogenase activity;GO:0055114.oxidation-reduction process;GO:0005488.binding;GO:0004665.prephenate dehydrogenase (NADP+) activity;	ko00400. Phenylalanine. tyrosine and tryptophan biosynthesis;
	comp37718_c0_seq1	1991	1	22	1482	1503	UCUUUCCAAUUCCUCCCAUUCC	GAAACGGGAGGAAUUGGGAGGG	Cleavage	-	GO:0016020.membrane;GO:0008375.acetylglucosaminyltransferase activity;	-
	comp38378_c0_seq2	1209	1	20	974	993	UCUUUCCAAUUCCUCCCAUU	GGUGGGAGGGAUUGGAAAUA	Cleavage	protein SMG7	-	ko03015. mRNA surveillance pathway;
	comp40638_c0_seq1	2389	1	20	251	270	UCUUUCCAAUUCCUCCCAUU	AAGGGGAGGAAUGGGAAAGA	Cleavage	asparagine synthase (glutamine-hydrolysing)	GO:0006541.glutamine metabolic process;GO:0008652.cellular amino acid biosynthetic process;GO:0005524.ATP binding;GO:0000166.nucleotide binding;GO:0006529.asparagine biosynthetic process;GO:0016874.ligase activity;GO:0004066.asparagine synthase (glutamine-hydrolyzing) activity;	ko00250. Alanine. aspartate and glutamate metabolism;ko00910. Nitrogen metabolism;
ghr-m4252-5p	comp339903_c0_seq1	336	1	24	89	112	AGGACUCUCAAUUGUAGAUAGGCU	AGCCUAUUUACAAUGUAGAGUCCU	Translation	-	-	-
	comp18154_c0_seq1	964	1	24	338	361	AGGACUCUCAAUUGUAGAUAGGCU	AUCUUAUCUACAUUUGGGGGUCUU	Cleavage	-	GO:0032440.2-alkenal reductase [NAD(P)] activity;GO:0016020.membrane;GO:0016310.phosphorylation;GO:0004715.non-membrane spanning protein tyrosine kinase activity;GO:0005524.ATP binding;GO:0016301.kinase activity;GO:0006468.protein phosphorylation;GO:0055114.oxidation-reduction process;GO:0004674.protein serine/threonine kinase activity;GO:0000166.nucleotide binding;GO:0004672.protein kinase activ…	-
	comp34768_c0_seq1	1813	1	22	681	702	AGGACUCUCAAUUGUAGAUAGG	UUUAUUUAUAAUUGAGAGUGUU	Cleavage	beta-cyano-L-alanine hydratase/nitrilase	GO:0016020.membrane;GO:0047427.cyanoalanine nitrilase activity;GO:0006807.nitrogen compound metabolic process;GO:0016787.hydrolase activity;GO:0005886.plasma membrane;GO:0000257.nitrilase activity;GO:0016810.hydrolase activity. acting on carbon-nitrogen (but not peptide) bonds;	ko00460. Cyanoamino acid metabolism;
	comp35335_c1_seq2	1485	1	20	1178	1197	AGGACUCUCAAUUGUAGAUA	GAUCUUCGAUUGAGAGUUCU	Cleavage	-	-	-
	comp157612_c0_seq1	849	1	20	155	174	AGGACUCUCAAUUGUAGAUA	UGACUGCAAUUGAGGGUUCU	Cleavage	-	GO:0005524.ATP binding;GO:0006952.defense response;GO:0000166.nucleotide binding;GO:0017111.nucleoside-triphosphatase activity;GO:0006915.apoptotic process;	-
ghr-m4253-5p	comp16032_c0_seq1	210	1	20	118	137	UUCCAUCUCUUGCACACUGG	CCAGGUUGCAGGAGGUGGAA	Cleavage	large subunit ribosomal protein L8e	GO:0005840.ribosome;GO:0003723.RNA binding;GO:0015934.large ribosomal subunit;GO:0030529.ribonucleoprotein complex;GO:0006412.translation;GO:0005622.intracellular;GO:0003735.structural constituent of ribosome;GO:0005737.cytoplasm;	ko03010. Ribosome;
ghr-m4564-5p	comp415177_c0_seq1	243	1	23	217	239	AAUUUCAAUUGGAUUAGACCUGA	UUUGGUUUAAUCCAAUUGAUAUU	Cleavage	-	-	-
	comp31698_c0_seq1	709	1	24	35	58	AAUUUCAAUUGGAUUAGACCUGAU	AUUUUGUCUAACUCAAUUGAAAUU	Cleavage	homeobox-leucine zipper protein	GO:0005634.nucleus;GO:0003677.DNA binding;GO:0006355.regulation of transcription. DNA-dependent;GO:0043565.sequence-specific DNA binding;GO:0006351.transcription. DNA-dependent;GO:0003700.sequence-specific DNA binding transcription factor activity;	-
	comp36803_c0_seq1	1652	1	22	769	790	AAUUUCAAUUGGAUUAGACCUG	UAGAUCUAAUUGAAUUGAAAUU	Translation	-	-	-
	comp18247_c0_seq2	225	1	20	47	66	AAUUUCAAUUGGAUUAGACC	GGUCUAAUCCAAUUGAAUUA	Cleavage	-	-	-
ghr-m4565-5p	comp415177_c0_seq1	243	1	23	217	239	AAUUUCAAUUGGAUUAGACCUGA	UUUGGUUUAAUCCAAUUGAUAUU	Cleavage	-	-	-
	comp31698_c0_seq1	709	1	24	35	58	AAUUUCAAUUGGAUUAGACCUGAU	AUUUUGUCUAACUCAAUUGAAAUU	Cleavage	homeobox-leucine zipper protein	GO:0005634.nucleus;GO:0003677.DNA binding;GO:0006355.regulation of transcription. DNA-dependent;GO:0043565.sequence-specific DNA binding;GO:0006351.transcription. DNA-dependent;GO:0003700.sequence-specific DNA binding transcription factor activity;	-
	comp36803_c0_seq1	1652	1	22	769	790	AAUUUCAAUUGGAUUAGACCUG	UAGAUCUAAUUGAAUUGAAAUU	Translation	-	-	-
	comp18247_c0_seq2	225	1	20	47	66	AAUUUCAAUUGGAUUAGACC	GGUCUAAUCCAAUUGAAUUA	Cleavage	-	-	-
ghr-m4902-5p	comp74514_c0_seq1	743	1	21	718	738	UUCGAGGAUUUAAGGCAUUAU	GUAAUGCCUUGGGUCUUCGAA	Cleavage	-	-	-
	comp42236_c0_seq1	2266	1	20	2182	2201	UUCGAGGAUUUAAGGCAUUA	UGAUGCUUUGAAUUCUCGAA	Cleavage	16S rRNA (cytosine967-C5)-methyltransferase	GO:0003723.RNA binding;GO:0008168.methyltransferase activity;GO:0006355.regulation of transcription. DNA-dependent;GO:0006364.rRNA processing;GO:0031167.rRNA methylation;GO:0008649.rRNA methyltransferase activity;GO:0016740.transferase activity;GO:0032259.methylation;	-
	comp35731_c0_seq1	907	1	23	361	383	UUCGAGGAUUUAAGGCAUUAUGU	AAAUACUGUUUUAGAUUCUCGAA	Cleavage	CCR4-NOT transcription complex subunit 4	GO:0046872.metal ion binding;GO:0000166.nucleotide binding;GO:0008270.zinc ion binding;GO:0003676.nucleic acid binding;	ko03018. RNA degradation;
	comp36705_c0_seq14	571	1	20	1	20	UUCGAGGAUUUAAGGCAUUA	CAAUGCCUUGGGUCUUCGAA	Cleavage	-	-	-
ghr-m4971-3p	comp43663_c0_seq2	2473	1	21	2224	2244	UCUUUCCAAUUCCUCCCAUUC	GGAUGGGAGGAGUUGGAAAGU	Cleavage	-	-	-
	comp34962_c0_seq3	2630	1	22	140	161	UCUUUCCAAUUCCUCCCAUUCC	GGGAUGGGGGGAAUUGGGAAAA	Cleavage	-	GO:0005524.ATP binding;GO:0006952.defense response;GO:0006915.apoptotic process;	-
	comp14731_c0_seq2	3397	1	22	613	634	UCUUUCCAAUUCCUCCCAUUCC	GGAAUGGGGGGCAUCGGAAAGA	Translation	-	GO:0005524.ATP binding;GO:0006952.defense response;GO:0006915.apoptotic process;	-
	comp35777_c0_seq1	1163	1	22	988	1009	UCUUUCCAAUUCCUCCCAUUCC	GUGAUGGGAGGAUUUGGAGAGA	Translation	large subunit ribosomal protein L15	GO:0005840.ribosome;GO:0003723.RNA binding;GO:0015934.large ribosomal subunit;GO:0005622.intracellular;GO:0030529.ribonucleoprotein complex;GO:0006412.translation;GO:0009536.plastid;GO:0003735.structural constituent of ribosome;GO:0019843.rRNA binding;GO:0009507.chloroplast;	ko03010. Ribosome;
	comp40867_c0_seq1	2292	1	22	1785	1806	UCUUUCCAAUUCCUCCCAUUCC	GGAUUGGGAAGAAUUGGGGAGA	Cleavage	-	-	-
	comp233434_c0_seq1	403	1	21	239	259	UCUUUCCAAUUCCUCCCAUUC	GAAGGGGGGGAAUUGGAAGGU	Cleavage	-	-	-
	comp33635_c0_seq4	1240	1	20	840	859	UCUUUCCAAUUCCUCCCAUU	CAUGGGAGGAAAUGGAAAGG	Translation	-	-	-
	comp40610_c0_seq1	1672	1	22	1487	1508	UCUUUCCAAUUCCUCCCAUUCC	GAAAUGGGGGGAUUUGGAGGGA	Translation	arogenate dehydrogenase (NADP+). plant	GO:0006571.tyrosine biosynthetic process;GO:0008977.prephenate dehydrogenase activity;GO:0055114.oxidation-reduction process;GO:0005488.binding;GO:0004665.prephenate dehydrogenase (NADP+) activity;	ko00400. Phenylalanine. tyrosine and tryptophan biosynthesis;
	comp37718_c0_seq1	1991	1	22	1482	1503	UCUUUCCAAUUCCUCCCAUUCC	GAAACGGGAGGAAUUGGGAGGG	Cleavage	-	GO:0016020.membrane;GO:0008375.acetylglucosaminyltransferase activity;	-
	comp38378_c0_seq2	1209	1	20	974	993	UCUUUCCAAUUCCUCCCAUU	GGUGGGAGGGAUUGGAAAUA	Cleavage	protein SMG7	-	ko03015. mRNA surveillance pathway;
	comp40638_c0_seq1	2389	1	20	251	270	UCUUUCCAAUUCCUCCCAUU	AAGGGGAGGAAUGGGAAAGA	Cleavage	asparagine synthase (glutamine-hydrolysing)	GO:0006541.glutamine metabolic process;GO:0008652.cellular amino acid biosynthetic process;GO:0005524.ATP binding;GO:0000166.nucleotide binding;GO:0006529.asparagine biosynthetic process;GO:0016874.ligase activity;GO:0004066.asparagine synthase (glutamine-hydrolyzing) activity;	ko00250. Alanine. aspartate and glutamate metabolism;ko00910. Nitrogen metabolism;
ghr-m4981-5p	comp31891_c0_seq3	1313	1	24	1282	1305	AUUUUCGAGAAUUCAACAUGUUGU	GCAAAAUGUUGAAUUUUUGAAAAC	Cleavage	-	-	-
	comp34058_c0_seq1	893	1	24	422	445	AUUUUCGAGAAUUCAACAUGUUGU	ACACUAUGAUGAGUUUUUGAAAAU	Cleavage	-	GO:0004864.protein phosphatase inhibitor activity;GO:0043666.regulation of phosphoprotein phosphatase activity;GO:0009966.regulation of signal transduction;	-
	comp42303_c0_seq2	2166	1	24	738	762	AUUUUCGAGAAU-UCAACAUGUUGU	GCAGCAUUUUGACAUUCUCGAAAAU	Cleavage	exocyst complex component 7	GO:0000145.exocyst;GO:0006887.exocytosis;	ko04910. Insulin signaling pathway;
	comp44217_c0_seq2	2441	1	21	656	676	AUUUUCGAGAAUUCAACAUGU	AAAUGUUGAAUUCUUGGAAGU	Cleavage	menaquinone-specific isochorismate synthase	GO:0009058.biosynthetic process;GO:0016853.isomerase activity;GO:0008909.isochorismate synthase activity;GO:0009536.plastid;GO:0009507.chloroplast;	ko00130. Ubiquinone and other terpenoid-quinone biosynthesis;ko01053. Biosynthesis of siderophore group nonribosomal peptides;
	comp19072_c0_seq1	589	1	22	345	366	AUUUUCGAGAAUUCAACAUGUU	AACAUUUUAAGUUCUUGAAAAU	Cleavage	-	-	-
ghr-m5412-5p	comp31891_c0_seq3	1313	1	24	1282	1305	AUUUUCGAGAAUUCAACAUGUUGU	GCAAAAUGUUGAAUUUUUGAAAAC	Cleavage	-	-	-
	comp34058_c0_seq1	893	1	24	422	445	AUUUUCGAGAAUUCAACAUGUUGU	ACACUAUGAUGAGUUUUUGAAAAU	Cleavage	-	GO:0004864.protein phosphatase inhibitor activity;GO:0043666.regulation of phosphoprotein phosphatase activity;GO:0009966.regulation of signal transduction;	-
	comp42303_c0_seq2	2166	1	24	738	762	AUUUUCGAGAAU-UCAACAUGUUGU	GCAGCAUUUUGACAUUCUCGAAAAU	Cleavage	exocyst complex component 7	GO:0000145.exocyst;GO:0006887.exocytosis;	ko04910. Insulin signaling pathway;
	comp44217_c0_seq2	2441	1	21	656	676	AUUUUCGAGAAUUCAACAUGU	AAAUGUUGAAUUCUUGGAAGU	Cleavage	menaquinone-specific isochorismate synthase	GO:0009058.biosynthetic process;GO:0016853.isomerase activity;GO:0008909.isochorismate synthase activity;GO:0009536.plastid;GO:0009507.chloroplast;	ko00130. Ubiquinone and other terpenoid-quinone biosynthesis;ko01053. Biosynthesis of siderophore group nonribosomal peptides;
	comp19072_c0_seq1	589	1	22	345	366	AUUUUCGAGAAUUCAACAUGUU	AACAUUUUAAGUUCUUGAAAAU	Cleavage	-	-	-
ghr-m5944-5p	comp125259_c0_seq1	1073	1	23	668	690	AUCGGGAAUUCGAGACAUCAUGU	ACUUGGUUUUUCGAAUUUUCGAU	Cleavage	DNA-repair protein XRCC3	GO:0015074.DNA integration;GO:0003677.DNA binding;GO:0005524.ATP binding;GO:0006259.DNA metabolic process;GO:0003676.nucleic acid binding;GO:0000166.nucleotide binding;GO:0008270.zinc ion binding;GO:0017111.nucleoside-triphosphatase activity;GO:0008094.DNA-dependent ATPase activity;	ko03440. Homologous recombination;
	comp31307_c0_seq3	801	1	20	118	137	AUCGGGAAUUCGAGACAUCA	UGAUGUCUUGGAUUCUUGAG	Cleavage	-	-	-
	comp91020_c0_seq1	330	1	20	117	136	AUCGGGAAUUCGAGACAUCA	UGAUAUCUUGAAUUCUUGAU	Cleavage	-	-	-
ghr-m6018-5p	comp32012_c1_seq1	299	1	21	216	236	UGAAGCUGCCAGCAUGAUCUU	AACAUCAUGUUGGCAGCUUUC	Cleavage	euchromatic histone-lysine N-methyltransferase	GO:0042393.histone binding;GO:0005634.nucleus;GO:0008168.methyltransferase activity;GO:0005694.chromosome;GO:0034968.histone lysine methylation;GO:0008270.zinc ion binding;GO:0016740.transferase activity;GO:0032259.methylation;GO:0016568.chromatin modification;GO:0018024.histone-lysine N-methyltransferase activity;	ko00310. Lysine degradation;
	comp44313_c0_seq8	1474	1	21	747	767	UGAAGCUGCCAGCAUGAUCUU	AAGGUCAAGCUGGUGGCUUUA	Cleavage	-	GO:0008270.zinc ion binding;GO:0055114.oxidation-reduction process;GO:0005488.binding;GO:0003960.NADPH:quinone reductase activity;GO:0016491.oxidoreductase activity;	-
	comp256394_c0_seq1	404	1	21	183	203	UGAAGCUGCCAGCAUGAUCUU	GAGAUUAUGUUCGUAGUUUCA	Translation	-	-	-
	comp37547_c0_seq1	1561	1	21	1124	1144	UGAAGCUGCCAGCAUGAUCUU	GAUGUCAUGCUGUCAGCUUCA	Translation	replication factor C subunit 2/4	GO:0005663.DNA replication factor C complex;GO:0003677.DNA binding;GO:0005524.ATP binding;GO:0006260.DNA replication;GO:0016779.nucleotidyltransferase activity;GO:0003887.DNA-directed DNA polymerase activity;GO:0003689.DNA clamp loader activity;GO:0000166.nucleotide binding;GO:0017111.nucleoside-triphosphatase activity;GO:0016740.transferase activity;	ko03030. DNA replication;ko03420. Nucleotide excision repair;ko03430. Mismatch repair;
	comp113659_c0_seq1	675	1	20	474	493	UGAAGCUGCCAGCAUGAUCU	AGAUCAUUCUGGGAGCUUUG	Cleavage	-	-	-
ghr-m1071-3p	comp32042_c0_seq2	803	1	24	463	486	AAAAUUUGGUAAACAAAGAGCUCU	GGAGCUUGUUGUUUAUCAAAUUUU	Cleavage	-	GO:0006886.intracellular protein transport;GO:0005741.mitochondrial outer membrane;	-
	comp40654_c0_seq1	1741	1	24	1136	1159	AAAAUUUGGUAAACAAAGAGCUCU	AGAACUCUUCGUUUAUCGGAUUUU	Cleavage	-	GO:0005524.ATP binding;GO:0000166.nucleotide binding;GO:0017111.nucleoside-triphosphatase activity;	-
	comp308614_c0_seq1	258	1	20	183	202	AAAAUUUGGUAAACAAAGAG	CUCUUUGUUUACUAGGUUUU	Cleavage	-	GO:0015074.DNA integration;GO:0003677.DNA binding;GO:0046872.metal ion binding;GO:0008270.zinc ion binding;GO:0003676.nucleic acid binding;	-
	comp1160_c0_seq1	440	1	22	218	239	AAAAUUUGGUAAACAAAGAGCU	AGUUCUUUGAUUGCUGAAUUUU	Cleavage	-	-	-
	comp38203_c0_seq5	1679	1	24	1083	1106	AAAAUUUGGUAAACAAAGAGCUCU	AAGGUUUUUGGUUUGUCAAAUUUU	Cleavage	-	-	-
	comp43453_c0_seq1	2357	1	23	1895	1917	AAAAUUUGGUAAACAAAGAGCUC	GACUUCUUUUUUUACCAAAUCUU	Cleavage	protein phosphatase 2C	GO:0008287.protein serine/threonine phosphatase complex;GO:0046872.metal ion binding;GO:0016787.hydrolase activity;GO:0004721.phosphoprotein phosphatase activity;GO:0006470.protein dephosphorylation;GO:0003824.catalytic activity;GO:0004722.protein serine/threonine phosphatase activity;	ko04075. Plant hormone signal transduction;
	comp235493_c0_seq1	393	1	22	285	306	AAAAUUUGGUAAACAAAGAGCU	GGUUCUUUGUUCAUCGAGUUUU	Translation	-	-	-
	comp37478_c0_seq1	1174	1	20	1010	1029	AAAAUUUGGUAAACAAAGAG	CUCUUUGUUUAUCAAGUAUU	Cleavage	-	-	-
	comp42932_c0_seq1	722	1	20	272	291	AAAAUUUGGUAAACAAAGAG	UUCUUUGUUUGUUAGAUUUU	Cleavage	-	-	-
	comp39511_c0_seq4	1583	1	24	1527	1550	AAAAUUUGGUAAACAAAGAGCUCU	GGUGCUUUUUUUUUUCUAAAUUUU	Translation	fructokinase	GO:0016310.phosphorylation;GO:0016301.kinase activity;GO:0016773.phosphotransferase activity. alcohol group as acceptor;GO:0004747.ribokinase activity;GO:0016740.transferase activity;GO:0006014.D-ribose metabolic process;	ko00051. Fructose and mannose metabolism;ko00500. Starch and sucrose metabolism;ko00520. Amino sugar and nucleotide sugar metabolism;
	comp43999_c0_seq9	2435	1	20	2108	2127	AAAAUUUGGUAAACAAAGAG	CUCUUUGUUUAUCAAAGUUA	Cleavage	-	GO:0005097.Rab GTPase activator activity;GO:0032851.positive regulation of Rab GTPase activity;GO:0005622.intracellular;GO:0043547.positive regulation of GTPase activity;GO:0042803.protein homodimerization activity;GO:0032313.regulation of Rab GTPase activity;GO:0005096.GTPase activator activity;	-
	comp43430_c1_seq5	2142	1	20	1963	1982	AAAAUUUGGUAAACAAAGAG	AUCUUUGUUUGCUGGAUUUU	Cleavage	-	GO:0003723.RNA binding;GO:0005622.intracellular;GO:0003725.double-stranded RNA binding;	-
	comp20688_c0_seq1	373	1	21	215	235	AAAAUUUGGUAAACAAAGAGC	GUUUUUUGUUUUUCAGAUUUU	Translation	photosystem II 22kDa protein	GO:0016020.membrane;GO:0009535.chloroplast thylakoid membrane;GO:0009523.photosystem II;GO:0016021.integral to membrane;GO:0009536.plastid;GO:0009579.thylakoid;GO:0015979.photosynthesis;GO:0009507.chloroplast;	ko00195. Photosynthesis;
