# Supplementary material for: MicroRNA and mRNA expression profiling analysis revealed the regulation of plant height in Gossypium hirsutum
Source: BMC Genomics. 2015 Oct 30;16:886. doi: 10.1186/s12864-015-2071-6 (PMC4628322; doi:10.1186/s12864-015-2071-6)
Supplement: Additional file 10: — The location of miRNA target genes related to dwarf mutant and tall-culm mutant in cotton AD genome. (XLSX 326 kb) [file 12864_2015_2071_MOESM10_ESM.xlsx]

## Sheet: A1-A9
TargetID	RPKM		Log2	Chromosome	miRNA	Family	RPM		Log2	Inhibition
	A1	A9	A1/A9				A1	A9	A1/A9
comp108460_c0_seq1	1.91	0.88	1.118	A3	ath-miR159c	MIR159	603.712	3095.87	-2.35841	Cleavage
comp113659_c0_seq1	0.96	2.36	-1.29768	A9	ath-miR167d	MIR167	4402.81	113.172	5.28184	Cleavage
comp113659_c0_seq1	0.96	2.36	-1.29768	A9	ath-miR167a	MIR167	127.989	47.7786	1.42158	Cleavage
comp1410_c0_seq1	2.61	0.001	11.3498	D9	ptc-miR2111a	MIR2111	37.8058	3.96321	3.25387	Translation
comp14731_c0_seq2	5.33	0.78	2.77259	A11	gra-miR482	MIR482	1701.26	784.715	1.11637	Translation
comp15506_c0_seq1	1.06	2.44	-1.20282	D11	aly-miR171c-5p	MIR171	14.1772	0.01	10.4694	Cleavage
comp156368_c0_seq1	1.03	2.38	-1.20832	A6	ptc-miR167f-3p	MIR167	70.886	19.816	1.83883	Cleavage
comp16032_c0_seq1	5.04	11.47	-1.18637	D11	vvi-miR2950-5p	MIR2950	163.038	55.4849	1.55504	Cleavage
comp182390_c0_seq1	1.8	0.82	1.1343	A3	aly-miR166g-5p	MIR166	18120.8	404.247	5.48627	Cleavage
comp18604_c0_seq1	0.69	1.77	-1.35908	D5	gma-miR160a-3p	MIR160	66.1602	0.01	12.6917	Cleavage
comp191978_c0_seq1	0.64	1.48	-1.20945	A11	ptc-miR2111a	MIR2111	37.8058	3.96321	3.25387	Cleavage
comp193711_c0_seq1	0.41	0.88	-1.10188	scaffold941.1	osa-miR5083	NA	0.01	55.4849	-12.4379	Cleavage
comp20205_c0_seq2	2.37	8.2	-1.79074	D7	aly-miR396a-3p	MIR396	68.5231	23.7792	1.52689	Cleavage
comp202465_c0_seq1	1.03	0.001	10.0084	D6	bna-miR169g	MIR169	11.8143	0.01	10.2063	Cleavage
comp21217_c0_seq1	14.01	5.36	1.38615	D12	ath-miR396a	MIR396	1723	131.182	3.71528	Cleavage
comp21217_c0_seq1	14.01	5.36	1.38615	D12	vvi-miR396b	MIR396	2.83544	53.8996	-4.24863	Cleavage
comp218449_c0_seq1	1.77	0.46	1.94404	A7	vvi-miR3630-3p	MIR3630	134.683	317.056	-1.23517	Cleavage
comp220828_c0_seq1	2.08	0.82	1.34289	D13	ath-miR399a	MIR399	127.595	0.01	13.6393	Cleavage
comp22166_c0_seq1	1.57	3.82	-1.28281	A9	vvi-miR160a	MIR160	250.464	35.6689	2.81186	Cleavage
comp22876_c0_seq1	5.33	2.21	1.27009	A7	aly-miR157d-3p	MIR156	16.5401	0.01	10.6917	Cleavage
comp231082_c0_seq1	0.4	1.27	-1.66676	D1	ath-miR396a	MIR396	1723	131.182	3.71528	Translation
comp231082_c0_seq1	0.4	1.27	-1.66676	D1	vvi-miR396b	MIR396	2.83544	53.8996	-4.24863	Translation
comp233434_c0_seq1	2.15	0.33	2.7038	A2	gra-miR482	MIR482	1701.26	784.715	1.11637	Cleavage
comp23723_c0_seq1	0.63	1.66	-1.39776	A3	osa-miR171b	MIR171	4543.79	1058.18	2.10232	Translation
comp256394_c0_seq1	1.79	0.16	3.48382	D7	ath-miR167d	MIR167	4402.81	113.172	5.28184	Translation
comp258497_c0_seq1	0.59	1.2	-1.02425	D12	osa-miR399a	MIR399	2156.11	99.0801	4.44369	Cleavage
comp260301_c0_seq1	0.28	1.14	-2.02554	D10	pde-miR159	MIR159	18.9029	0.01	10.8844	Cleavage
comp27457_c0_seq1	4.19	11.16	-1.41331	A5	vvi-miR160a	MIR160	250.464	35.6689	2.81186	Cleavage
comp27522_c0_seq1	2.36	0.89	1.40691	A11	ptc-miR399j	MIR399	18.9029	0.01	10.8844	Cleavage
comp27816_c0_seq1	0.9	3.31	-1.87883	A11	ghr-miR827a	MIR827	5536.19	2675.16	1.04927	Cleavage
comp284200_c0_seq1	1.29	0.59	1.12858	D7	vvi-miR3630-3p	MIR3630	134.683	317.056	-1.23517	Cleavage
comp285359_c0_seq1	0.2	1.1	-2.45943	scaffold666.1	ath-miR858b	NA	151.223	67.3745	1.16641	Cleavage
comp308972_c0_seq1	0.2	0.9	-2.16993	D6	ath-miR396a	MIR396	1723	131.182	3.71528	Cleavage
comp308972_c0_seq1	0.2	0.9	-2.16993	D6	vvi-miR396b	MIR396	2.83544	53.8996	-4.24863	Cleavage
comp309587_c0_seq1	0.94	0.43	1.12832	D5	ath-miR399a	MIR399	127.595	0.01	13.6393	Translation
comp314879_c0_seq1	1.22	0.45	1.43888	scaffold3792.1	ath-miR172c	MIR172	25.9915	1.9816	3.7133	Cleavage
comp328329_c0_seq1	1.27	0.39	1.70328	A8	vvi-miR3630-3p	MIR3630	134.683	317.056	-1.23517	Cleavage
comp33506_c0_seq1	4.86	0.61	2.99408	A6	vvi-miR828a	MIR828	37.8058	0.01	11.8844	Translation
comp338412_c0_seq1	0.94	0.001	9.87652	D10	ptc-miR2111a	MIR2111	37.8058	3.96321	3.25387	Translation
comp38135_c0_seq1	13.53	27.6	-1.02851	A2	ghr-miR482a	MIR482	5487.75	1597.17	1.7807	Cleavage
comp38737_c0_seq1	0.81	1.87	-1.20704	A8	gma-miR171k-5p	MIR171	21.2658	0.01	11.0543	Translation
comp400392_c0_seq1	0.001	1.03	-10.0084	D6	vvi-miR172d	MIR172	1849.18	134.749	3.77854	Cleavage
comp419770_c0_seq1	0.001	0.62	-9.27612	D11	osa-miR166d-5p	MIR166	11311	368.578	4.93962	Cleavage
comp43514_c0_seq8	0.8	1.81	-1.17792	D5	ptc-miR319i	MIR319	125.232	340.836	-1.44447	Cleavage
comp439597_c0_seq1	0.29	0.001	8.17991	A5	ghr-miR482a	MIR482	5487.75	1597.17	1.7807	Cleavage
comp442982_c0_seq1	0.001	1.1	-10.1033	scaffold1899.1	osa-miR171b	MIR171	4543.79	1058.18	2.10232	Cleavage
comp442982_c0_seq1	0.001	1.1	-10.1033	scaffold1899.1	sly-miR171d	MIR171	18.9029	75.3009	-1.99406	Translation
comp444052_c0_seq1	0.001	0.33	-8.36632	D4	aly-miR157d-3p	MIR156	16.5401	0.01	10.6917	Cleavage
comp6235_c0_seq1	0.52	1.63	-1.64829	D4	gma-miR172k	MIR172	143.19	15.8528	3.17512	Translation
comp7658_c0_seq1	0.61	1.97	-1.69131	scaffold3620.1	gma-miR172k	MIR172	143.19	15.8528	3.17512	Cleavage
comp79963_c0_seq1	2.27	6.41	-1.49763	D5	aly-miR157d-3p	MIR156	16.5401	0.01	10.6917	Cleavage

## Sheet: A3-A9
Target ID	RPKM		Log2	Chromosome	miRNA		RPM		Log2	Inhibition
	A3	A9	A3/A9			Family	A3	A9	A3/A9
comp202109_c0_seq1	0.001	0.6	-9.22882	D10	ath-miR157a	MIR156	110.927	418.779	-1.91658	Cleavage
comp231082_c0_seq1	0.001	1.27	-10.3106	D1	ath-miR396b	MIR396	4.42233	137.127	-4.95456	Translation
comp18892_c0_seq1	1.04	5.91	-2.50657	D10	ath-miR164a	MIR164	37.5898	261.572	-2.79879	Translation
comp20205_c0_seq2	2.14	8.2	-1.93801	D7	aly-miR396a-3p	MIR396	1.10558	23.7792	-4.42682	Cleavage
comp215064_c0_seq1	0.34	1.21	-1.8314	D5	osa-miR159f	MIR159	2414.58	741.333	1.70358	Cleavage
comp33348_c0_seq1	2.61	9.19	-1.81602	D6	ptc-miR396g-5p	MIR396	9.95025	47.5585	-2.2569	Cleavage
comp63776_c0_seq1	2.61	8	-1.61595	A3	vvi-miR172d	MIR172	30.4035	134.749	-2.14796	Cleavage
comp17855_c0_seq1	0.94	2.66	-1.50069	D9	vvi-miR172d	MIR172	30.4035	134.749	-2.14796	Cleavage
comp260301_c0_seq1	0.42	1.14	-1.44057	D10	pde-miR159	MIR159	27.6396	0.01	11.4325	Cleavage
comp133580_c0_seq1	1.02	2.13	-1.06228	A12	ptc-miR396g-5p	MIR396	9.95025	47.5585	-2.2569	Cleavage
comp38135_c0_seq1	13.72	27.6	-1.00839	A2	ghr-miR482a	MIR482	556.108	1597.17	-1.52208	Cleavage
comp26811_c0_seq1	2.34	1.05	1.15612	D10	ath-miR159a	MIR159	486671	138859	1.80933	Cleavage
comp189595_c0_seq1	0.47	0.21	1.16227	A9	ath-miR159a	MIR159	486671	138859	1.80933	Cleavage
comp309587_c0_seq1	0.97	0.43	1.17365	D5	ath-miR399a	MIR399	9.95025	0.01	9.95859	Translation
comp360231_c0_seq1	0.61	0.27	1.17585	A9	ath-miR156a	MIR156	9.2869	38.8394	-2.06425	Cleavage
comp170551_c0_seq1	1.8	0.65	1.46949	A71	osa-miR5083	NA	8.84467	55.4849	-2.64922	Cleavage
comp14731_c0_seq2	2.17	0.78	1.47615	A11	gra-miR482	MIR482	215.589	784.715	-1.86389	Translation
comp138319_c0_seq1	2.51	0.69	1.86302	scaffold42.1	gma-miR166u	MIR166	703.704	2283.05	-1.69793	Cleavage
comp261462_c0_seq1	0.97	0.25	1.95606	scaffold149.1	ath-miR156a	MIR156	9.2869	38.8394	-2.06425	Cleavage
comp15521_c0_seq1	1.72	0.31	2.47207	A9	ghr-miR482b	MIR482	621.338	3436.1	-2.46732	Cleavage
comp266331_c0_seq1	0.48	0.001	8.90689	D5	gma-miR4995	NA	6.6335	39.6321	-2.57883	Translation
comp439597_c0_seq1	1.18	0.001	10.2046	A5	ghr-miR482a	MIR482	556.108	1597.17	-1.52208	Cleavage
comp202465_c0_seq1	1.76	0.001	10.7814	D6	bna-miR169g	MIR169	5.52792	0.01	9.11059	Cleavage
comp108460_c0_seq1	3.59	0.88	2.02841	A3	pta-miR159a	MIR159	497.661	185.89	1.42072	Cleavage
comp22166_c0_seq1	1.15	3.82	-1.73194	A9	vvi-miR160a	MIR160	3.86954	35.6689	-3.20443	Cleavage
comp27457_c0_seq1	4.72	11.16	-1.24148	D5	vvi-miR160a	MIR160	3.86954	35.6689	-3.20443	Cleavage
comp217738_c0_seq1	0.27	1.47	-2.44478	A8	cme-miR166i	MIR166	81.2604	281.635	-1.7932	Translation
comp256394_c0_seq1	0.001	0.16	-7.32193	D7	osa-miR167d-5p	MIR167	6.6335	41.8338	-2.65683	Translation
comp442982_c0_seq1	0.31	1.1	-1.82716	scaffold1899.1	ath-miR171b	MIR171	0.552792	17.8344	-5.01179	Cleavage
comp314879_c0_seq1	0.001	0.45	-8.81378	scaffold3792.1	zma-miR172a	MIR172	24.3228	188.252	-2.95228	Cleavage
comp19795_c0_seq1	3.97	9.24	-1.21875	scaffold1463.1	ath-miR390a	MIR390	313.986	1886.49	-2.58693	Translation
comp272010_c0_seq1	0.19	0.69	-1.8606	A8	ath-miR396b	MIR396	4.42233	137.127	-4.95456	Cleavage
comp291064_c0_seq1	0.51	0.15	1.76553	A8	ptc-miR396g-5p	MIR396	9.95025	47.5585	-2.2569	Cleavage
comp165707_c0_seq1	0.37	1.33	-1.84583	D5	gma-miR4995	NA	6.6335	39.6321	-2.57883	Translation
