# Supplementary material for: MicroRNA and mRNA expression profiling analysis revealed the regulation of plant height in Gossypium hirsutum
Source: BMC Genomics. 2015 Oct 30;16:886. doi: 10.1186/s12864-015-2071-6 (PMC4628322; doi:10.1186/s12864-015-2071-6)
Supplement: Additional file 11: — The miRNA/target interactions validated by PAREsnip program. (XLSX 17 kb) [file 12864_2015_2071_MOESM11_ESM.xlsx]

## Sheet: A1-A9
miRNA_ID	Up/Down	Tagert_Gene	Inhibition	Function	GO	Category	Cleavage Position	P-Value	Duplex	Short Read Abundance	Normalised Short Read Abundance	Record ID	Secondary
ath-miR399b	up	comp5311_c0_seq1	Cleavage	-	-	4	359	0	5' TGCCAAAGGAGAGTTGCCCTG 3' |||||||||||| |||||| o 3' GATTACGGTTTCCTCTAAACGGGCTTTCCCTG 5'	1	12820.5	36	0
ath-miR399d	up	comp5311_c0_seq1	Cleavage	-	-	4	359	0	5' TGCCAAAGGAGATTTGCCCCG 3' ||||||||||||||||||| | 3' GATTACGGTTTCCTCTAAACGGG-CTTTCCCT 5'	1	12820.5	34	0
ath-miR399f	up	comp5311_c0_seq1	Cleavage	-	-	4	359	0	5' TGCCAAAGGAGATTTGCCCGG 3' ||||||||||||||||||||o 3' GATTACGGTTTCCTCTAAACGGGCTTTCCCTG 5'	1	12820.5	33	0
cme-miR399d	up	comp5311_c0_seq1	Cleavage	-	-	4	359	0.01	5' TGCCAAAGGAGAGTTGCCCTT 3' |||||||||||| |||||| 3' GATTACGGTTTCCTCTAAACGGGCTTTCCCTG 5'	1	12820.5	35	0
ghr-miR482a	up	comp43663_c0_seq2	Cleavage	-	-	1	2235	0.01	5' TCTTTCCTACTCCTCCCATACC 3' |||||| ||||||||||| || 3' GAGTTGAAAGGTTGAGGAGGGTA-GGCGTTGA 5'	1	12820.5	32	0
tcc-miR399e	up	comp5311_c0_seq1	Cleavage	-	-	4	359	0	5' CGCCAAAGGAGAATTGCCCTG 3' ||||||||||| |||||| | 3' GATTACGGTTTCCTCTAAACGGG-CTTTCCCT 5'	1	12820.5	39	0
vvi-miR482	up	comp43663_c0_seq2	Cleavage	-	-	1	2235	0	5' TCTTTCCTACTCCTCCCATTCC 3' |||||| ||||||||||| || 3' GAGTTGAAAGGTTGAGGAGGGTA-GGCGTTGA 5'	1	12820.5	31	0
ath-miR403	up	comp45738_c0_seq1	Cleavage	eukaryotic translation initiation factor 2C	GO:0003676.nucleic acid binding;	1	2751	0	5' TTAGATTCACGCACAAACTCG 3' ||||||||||||||||||o| 3' GGGTAATCTAAGTGCGTGTTTGGGGAAGTGAT 5'	1	12820.5	107	0
aqc-miR159	down	comp42588_c0_seq8	Cleavage	myb proto-oncogene protein. plant	GO:0005634.nucleus;GO:0003677.DNA binding;GO:0006355.regulation of transcription. DNA-dependent;	1	999	0	5' TTTGGACTGAAGGGAGCTCTA 3' ||||| ||||||||||||o| 3' CCTATAACCTCACTTCCCTCGAGGTTGAAGTG 5'	1	12820.5	13	0
ath-miR159c	down	comp42588_c0_seq8	Cleavage	myb proto-oncogene protein. plant	GO:0005634.nucleus;GO:0003677.DNA binding;GO:0006355.regulation of transcription. DNA-dependent;	1	999	0.01	5' TTTGGATTGAAGGGAGCTCCT 3' ||||| ||||||||||||| 3' CCTATAACCTCACTTCCCTCGAGGTTGAAGTG 5'	1	12820.5	12	0
ath-miR319a	up	comp42588_c0_seq8	Cleavage	myb proto-oncogene protein. plant	GO:0005634.nucleus;GO:0003677.DNA binding;GO:0006355.regulation of transcription. DNA-dependent;	4	998	0.01	5' TTGGACTGAAGGGAGCTCCCT 3' ||||| ||||||||||||| 3' CTATAACCTCACTTCCCTCGAGGTTGAAGTGT 5'	1	12820.5	21	0
ath-miR858b	up	comp34546_c0_seq3	Cleavage	myb proto-oncogene protein. plant	GO:0005634.nucleus;GO:0003677.DNA binding;GO:0006355.regulation of transcription. DNA-dependent;	1	380	0	5' TTCGTTGTCTGTTCGACCTTG 3' |||o||||||||||| ||o|| 3' ATTAAAGTAACAGACAAGC-GGGACCTTCAGA 5'	1	12820.5	43	0
pta-miR159a	down	comp42588_c0_seq8	Cleavage	myb proto-oncogene protein. plant	GO:0005634.nucleus;GO:0003677.DNA binding;GO:0006355.regulation of transcription. DNA-dependent;	4	998	0	5' TTGGATTGAAGGGAGCTCCA 3' ||||| |||||||||||||| 3' CTATAACCTCACTTCCCTCGAGGTTGAAGTGT 5'	1	12820.5	19	0
ptc-miR319e	down	comp42588_c0_seq8	Cleavage	myb proto-oncogene protein. plant	GO:0005634.nucleus;GO:0003677.DNA binding;GO:0006355.regulation of transcription. DNA-dependent;	4	998	0	5' TTGGACTGAAGGGAGCTCCT 3' ||||| ||||||||||||| 3' CTATAACCTCACTTCCCTCGAGGTTGAAGTGT 5'	1	12820.5	20	0
ath-miR160a	up	comp38451_c0_seq2	Cleavage	-	GO:0005634.nucleus;GO:0003677.DNA binding;GO:0006355.regulation of transcription. DNA-dependent;GO:0009734.auxin mediated signaling pathway;GO:0009725.response to hormone stimulus;GO:0006351.transcription. DNA-dependent;GO:0046983.protein dimerization activity;	1	441	0	5' TGCCTGGCTCCCTGTATGCCA 3' ||||||||||||||o|||||| 3' TCGTACGGACCGAGGGACGTACGGTCGTCCTC 5'	1	12820.5	3	0
gma-miR160b	up	comp38451_c0_seq2	Cleavage	-	GO:0005634.nucleus;GO:0003677.DNA binding;GO:0006355.regulation of transcription. DNA-dependent;GO:0009734.auxin mediated signaling pathway;GO:0009725.response to hormone stimulus;GO:0006351.transcription. DNA-dependent;GO:0046983.protein dimerization activity;	1	441	0	5' TGCCTGGCTCCCTGTATGCC 3' ||||||||||||||o||||| 3' TCGTACGGACCGAGGGACGTACGGTCGTCCTC 5'	1	12820.5	1	0
osa-miR160e-5p	up	comp38451_c0_seq2	Cleavage	-	GO:0005634.nucleus;GO:0003677.DNA binding;GO:0006355.regulation of transcription. DNA-dependent;GO:0009734.auxin mediated signaling pathway;GO:0009725.response to hormone stimulus;GO:0006351.transcription. DNA-dependent;GO:0046983.protein dimerization activity;	1	441	0	5' TGCCTGGCTCCCTGTATGCCG 3' ||||||||||||||o|||||o 3' TCGTACGGACCGAGGGACGTACGGTCGTCCTC 5'	1	12820.5	2	0
vvi-miR160a	up	comp38451_c0_seq2	Cleavage	-	GO:0005634.nucleus;GO:0003677.DNA binding;GO:0006355.regulation of transcription. DNA-dependent;GO:0009734.auxin mediated signaling pathway;GO:0009725.response to hormone stimulus;GO:0006351.transcription. DNA-dependent;GO:0046983.protein dimerization activity;	1	441	0	5' TGCCTGGCTCCCTGAATGCCATC 3' |||||||||||||| |||||| | 3' TCGTACGGACCGAGGGACGTACGGTCGTCCTC 5'	1	12820.5	5	0
vvi-miR396b	down	comp40072_c0_seq1	Cleavage	-	GO:0005634.nucleus;GO:0005524.ATP binding;GO:0006355.regulation of transcription. DNA-dependent;GO:0016818.hydrolase activity. acting on acid anhydrides. in phosphorus-containing anhydrides;	4	12	0.02	5' TTCCACA-GCTTTCTTGAACT 3' ||||||| |||||||||||| 3' TGGAAGGTGTCCGAAAGAACTTGCT 5'	1	12820.5	67	0
vvi-miR396b	down	comp36273_c0_seq2	Cleavage	-	GO:0005634.nucleus;GO:0005524.ATP binding;GO:0006355.regulation of transcription. DNA-dependent;GO:0016818.hydrolase activity. acting on acid anhydrides. in phosphorus-containing anhydrides;	0	865	0	5' TTCCACA-GCTTTCTTGAACT 3' ||||||| |||||||||||| 3' TTGAAGGTGTCCGAAAGAACTTGCCAAAAACG 5'	1	12820.5	101	0
ath-miR168a	up	comp46753_c1_seq2	Cleavage	eukaryotic translation initiation factor 2C	GO:0006413.translational initiation;GO:0003743.translation initiation factor activity;GO:0003676.nucleic acid binding;	1	432	0	5' TCGCTTGGTGCAGGTCGGGAA 3' | ||||||||||| ||||||| 3' ACCCAACGAACCACGTCGAGCCCTTGTCCACC 5'	1	12820.5	52	0
ath-miR393a	up	comp45893_c0_seq5	Cleavage	-	GO:0009734.auxin mediated signaling pathway;GO:0000822.inositol hexakisphosphate binding;	1	2313	0	5' TCCAAAGGGATCGCATTGATCC 3' |||||||||||||||||| | | 3' CTGTAGGTTTCCCTAGCGTAACAAAGTATGAA 5'	1	12820.5	22	0
ath-miR172a	up	comp45321_c0_seq12	Cleavage	AP2-like factor. euAP2 lineage	GO:0032440.2-alkenal reductase [NAD(P)] activity;GO:0005634.nucleus;GO:0003677.DNA binding;GO:0006355.regulation of transcription. DNA-dependent;GO:0006351.transcription. DNA-dependent;GO:0055114.oxidation-reduction process;GO:0003700.sequence-specific DNA binding transcription factor activity;GO:0016491.oxidoreductase activity;	1	1402	0	5' AGAATCTTGATGATGCTGCAT 3' ||||||o||||||||||||| 3' ATCCTCTTAGGACTACTACGACGTCATCTCTT 5'	1	12820.5	97	0
ath-miR172c	up	comp45321_c0_seq12	Cleavage	AP2-like factor. euAP2 lineage	GO:0032440.2-alkenal reductase [NAD(P)] activity;GO:0005634.nucleus;GO:0003677.DNA binding;GO:0006355.regulation of transcription. DNA-dependent;GO:0006351.transcription. DNA-dependent;GO:0055114.oxidation-reduction process;GO:0003700.sequence-specific DNA binding transcription factor activity;GO:0016491.oxidoreductase activity;	1	1402	0	5' AGAATCTTGATGATGCTGCAG 3' ||||||o|||||||||||||| 3' ATCCTCTTAGGACTACTACGACGTCATCTCTT 5'	1	12820.5	98	0
gma-miR172k	up	comp45321_c0_seq12	Cleavage	AP2-like factor. euAP2 lineage	GO:0032440.2-alkenal reductase [NAD(P)] activity;GO:0005634.nucleus;GO:0003677.DNA binding;GO:0006355.regulation of transcription. DNA-dependent;GO:0006351.transcription. DNA-dependent;GO:0055114.oxidation-reduction process;GO:0003700.sequence-specific DNA binding transcription factor activity;GO:0016491.oxidoreductase activity;	1	1402	0.01	5' TGAATCTTGATGATGCTGCAT 3' |||||o||||||||||||| 3' ATCCTCTTAGGACTACTACGACGTCATCTCTT 5'	1	12820.5	95	0
zma-miR172a	up	comp45321_c0_seq12	Cleavage	AP2-like factor. euAP2 lineage	GO:0032440.2-alkenal reductase [NAD(P)] activity;GO:0005634.nucleus;GO:0003677.DNA binding;GO:0006355.regulation of transcription. DNA-dependent;GO:0006351.transcription. DNA-dependent;GO:0055114.oxidation-reduction process;GO:0003700.sequence-specific DNA binding transcription factor activity;GO:0016491.oxidoreductase activity;	1	1402	0	5' AGAATCTTGATGATGCTGCA 3' ||||||o||||||||||||| 3' ATCCTCTTAGGACTACTACGACGTCATCTCTT 5'	1	12820.5	96	0
ghr-miR827a	up	comp40057_c0_seq1	Cleavage	-	GO:0055085.transmembrane transport;GO:0016021.integral to membrane;	4	54	0	5' TTAGATGACCATCAACAAACA 3' |||||||||||||||| |||| 3' CTTAAATCTACTGGTAGTTGCTTGTTTTTAAT 5'	1	12820.5	6	0

## Sheet: A3-A9
miRNA_ID	Up/Down	RPM1	RPM2	Log2(Fold Change)	Pvalue	Tagert_Gene	Inhibition	Function	GO	Category	Cleavage Position	P-Value	Duplex
ath-miR156a	down	9.2869	38.8394	2.06425	0.0210923	comp26942_c0_seq2	Cleavage	-	-	1	2069	0	5' TTTGGACTGAAGGGAGCTCTA 3' o||||| ||||||||o|||| 3' CACAGAACCTAACTTCCCTTGAGAAATAAGAC 5'
ath-miR399a	up	9.95025	0	NA	0.00269966	comp5311_c0_seq1	Cleavage	-	-	4	359	0.01	5' TGCCAAAGGAGATTTGCCCTG 3' ||||||||||||||||||| | 3' GATTACGGTTTCCTCTAAACGGG-CTTTCCCT 5'
ath-miR399b	down	34.2731	107.007	1.64255	0.000714096	comp5311_c0_seq1	Cleavage	-	-	4	359	0	5' TGCCAAAGGAGAGTTGCCCTG 3' |||||||||||| |||||| | 3' GATTACGGTTTCCTCTAAACGGG-CTTTCCCT 5'
ghr-miR482a	down	556.108	1597.17	1.52208	0	comp43663_c0_seq2	Cleavage	-	-	1	2235	0	5' TCTTTCCTACTCCTCCCATACC 3' |||||| ||||||||||| || 3' GAGTTGAAAGGTTGAGGAGGGTA-GGCGTTGA 5'
gma-miR156k	down	15.9204	54.6922	1.78046	0.011318	comp26942_c0_seq2	Cleavage	-	-	0	14	0	5' TTGACAGAAGAGAGTGAGCAC 3' ||||||||||||| |||||| 3' ACGCTACTGTCTTCTCTCTCTCGTGCT 5'
osa-miR399a	down	16.5837	99.0801	2.57883	4.71358e-05	comp5311_c0_seq1	Cleavage	-	-	4	359	0	5' TGCCAAAGGAGAATTGCCCTG 3' |||||||||||| |||||| | 3' GATTACGGTTTCCTCTAAACGGG-CTTTCCCT 5'
ptc-miR399l	down	117.192	455.769	1.95943	1.39888e-14	comp5311_c0_seq1	Cleavage	-	-	4	359	0.05	5' CGCCAAAGGAGAGTTGCCCTC 3' ||||||||||| |||||| 3' GATTACGGTTTCCTCTAAACGGGCTTTCCCTG 5'
tcc-miR399e	down	49.7512	150.602	1.59793	7.80574e-05	comp5311_c0_seq1	Cleavage	-	-	4	359	0	5' CGCCAAAGGAGAATTGCCCTG 3' ||||||||||| |||||| | 3' GATTACGGTTTCCTCTAAACGGG-CTTTCCCT 5'
vvi-miR482	down	907.684	2988.26	1.71904	0	comp43663_c0_seq2	Cleavage	-	-	1	2235	0.01	5' TCTTTCCTACTCCTCCCATTCC 3' |||||| ||||||||||| || 3' GAGTTGAAAGGTTGAGGAGGGTA-GGCGTTGA 5'
ath-miR403	down	12.1614	39.6321	1.70436	0.0353999	comp45738_c0_seq1	Cleavage	eukaryotic translation initiation factor 2C	GO:0003676.nucleic acid binding;	1	2751	0	5' TTAGATTCACGCACAAACTCG 3' ||||||||||||||||||o| 3' GGGTAATCTAAGTGCGTGTTTGGGGAAGTGAT 5'
aqc-miR159	up	451.907	118.236	-1.93436	0	comp42588_c0_seq8	Cleavage	myb proto-oncogene protein. plant	GO:0005634.nucleus;GO:0003677.DNA binding;GO:0006355.regulation of transcription. DNA-dependent;	1	999	0	5' TTTGGACTGAAGGGAGCTCTA 3' ||||| ||||||||||||o| 3' CCTATAACCTCACTTCCCTCGAGGTTGAAGTG 5'
ath-miR159a	up	486671	138859	-1.80933	0	comp42588_c0_seq8	Cleavage	myb proto-oncogene protein. plant	GO:0005634.nucleus;GO:0003677.DNA binding;GO:0006355.regulation of transcription. DNA-dependent;	1	999	0	5' TTTGGATTGAAGGGAGCTCTA 3' ||||| ||||||||||||o| 3' CCTATAACCTCACTTCCCTCGAGGTTGAAGTG 5'
ath-miR858b	down	5.52792	67.3745	3.60739	0.000182304	comp34546_c0_seq3	Cleavage	myb proto-oncogene protein. plant	GO:0005634.nucleus;GO:0003677.DNA binding;GO:0006355.regulation of transcription. DNA-dependent;	1	380	0	5' TTCGTTGTCTGTTCGACCTTG 3' |||o||||||||||| ||o|| 3' ATTAAAGTAACAGACAAGC-GGGACCTTCAGA 5'
osa-miR159f	up	2414.58	741.333	-1.70358	0	comp42588_c0_seq8	Cleavage	myb proto-oncogene protein. plant	GO:0005634.nucleus;GO:0003677.DNA binding;GO:0006355.regulation of transcription. DNA-dependent;	1	999	0	5' CTTGGATTGAAGGGAGCTCTA 3' ||||| ||||||||||||o| 3' CCTATAACCTCACTTCCCTCGAGGTTGAAGTG 5'
pta-miR159a	up	497.661	185.89	-1.42072	0	comp42588_c0_seq8	Cleavage	myb proto-oncogene protein. plant	GO:0005634.nucleus;GO:0003677.DNA binding;GO:0006355.regulation of transcription. DNA-dependent;	4	998	0	5' TTGGATTGAAGGGAGCTCCA 3' ||||| |||||||||||||| 3' CTATAACCTCACTTCCCTCGAGGTTGAAGTGT 5'
ath-miR160a	down	38.419	174.051	2.17962	5.37075e-07	comp38451_c0_seq2	Cleavage	-	GO:0005634.nucleus;GO:0003677.DNA binding;GO:0006355.regulation of transcription. DNA-dependent;GO:0009734.auxin mediated signaling pathway;GO:0009725.response to hormone stimulus;GO:0006351.transcription. DNA-dependent;GO:0046983.protein dimerization activity;	1	441	0	5' TGCCTGGCTCCCTGTATGCCA 3' ||||||||||||||o|||||| 3' TCGTACGGACCGAGGGACGTACGGTCGTCCTC 5'
osa-miR160f-5p	down	3.86954	35.6689	3.20443	0.00841333	comp38451_c0_seq2	Cleavage	-	GO:0005634.nucleus;GO:0003677.DNA binding;GO:0006355.regulation of transcription. DNA-dependent;GO:0009734.auxin mediated signaling pathway;GO:0009725.response to hormone stimulus;GO:0006351.transcription. DNA-dependent;GO:0046983.protein dimerization activity;	1	441	0	5' TGCCTGGCTCCCTGAATGCCA 3' |||||||||||||| |||||| 3' TCGTACGGACCGAGGGACGTACGGTCGTCCTC 5'
vvi-miR160a	down	3.86954	35.6689	3.20443	0.00841333	comp38451_c0_seq2	Cleavage	-	GO:0005634.nucleus;GO:0003677.DNA binding;GO:0006355.regulation of transcription. DNA-dependent;GO:0009734.auxin mediated signaling pathway;GO:0009725.response to hormone stimulus;GO:0006351.transcription. DNA-dependent;GO:0046983.protein dimerization activity;	1	441	0	5' TGCCTGGCTCCCTGAATGCCATC 3' |||||||||||||| |||||| | 3' TCGTACGGACCGAGGGACGTACGGTCGTCCTC 5'
ath-miR168a	down	189.055	1232.56	2.70478	0	comp46753_c1_seq2	Cleavage	eukaryotic translation initiation factor 2C	GO:0006413.translational initiation;GO:0003743.translation initiation factor activity;GO:0003676.nucleic acid binding;	1	432	0	5' TCGCTTGGTGCAGGTCGGGAA 3' | ||||||||||| ||||||| 3' ACCCAACGAACCACGTCGAGCCCTTGTCCACC 5'
ath-miR172a	down	32.6147	134.749	2.04668	1.88709e-05	comp45321_c0_seq12	Cleavage	AP2-like factor. euAP2 lineage	GO:0032440.2-alkenal reductase [NAD(P)] activity;GO:0005634.nucleus;GO:0003677.DNA binding;GO:0006355.regulation of transcription. DNA-dependent;GO:0006351.transcription. DNA-dependent;GO:0055114.oxidation-reduction process;GO:0003700.sequence-specific DNA binding transcription factor activity;GO:0016491.oxidoreductase activity;	1	1402	0	5' AGAATCTTGATGATGCTGCAT 3' ||||||o||||||||||||| 3' ATCCTCTTAGGACTACTACGACGTCATCTCTT 5'
zma-miR172a	down	24.3228	188.252	2.95228	3.70682e-09	comp45321_c0_seq12	Cleavage	AP2-like factor. euAP2 lineage	GO:0032440.2-alkenal reductase [NAD(P)] activity;GO:0005634.nucleus;GO:0003677.DNA binding;GO:0006355.regulation of transcription. DNA-dependent;GO:0006351.transcription. DNA-dependent;GO:0055114.oxidation-reduction process;GO:0003700.sequence-specific DNA binding transcription factor activity;GO:0016491.oxidoreductase activity;	1	1402	0	5' AGAATCTTGATGATGCTGCA 3' ||||||o||||||||||||| 3' ATCCTCTTAGGACTACTACGACGTCATCTCTT 5'
gma-miR171k-5p	up	6.6335	0	NA	0.0143056	comp45246_c0_seq1	Cleavage	heat shock 70kDa protein 1/8	GO:0032440.2-alkenal reductase [NAD(P)] activity;GO:0006457.protein folding;GO:0005524.ATP binding;GO:0051082.unfolded protein binding;GO:0000166.nucleotide binding;GO:0006950.response to stress;GO:0005739.mitochondrion;GO:0055114.oxidation-reduction process;GO:0016491.oxidoreductase activity;	1	1143	0	5' CGATGTTGGTGAG-GTTCAATC 3' ||||||||o|||| ||||||| 3' AGACGCTACAACTACTCTCAAGTTAAAATCGA 5'
ath-miR156a	down	9.2869	38.8394	2.06425	0.0210923	comp38725_c0_seq2	Cleavage	-	GO:0046872.metal ion binding;GO:0005634.nucleus;GO:0003677.DNA binding;GO:0006355.regulation of transcription. DNA-dependent;GO:0006351.transcription. DNA-dependent;	4	811	0	5' TGACAGAAGAGAGTGAGCAC 3' ||||||||||||| |||||| 3' ACCTACTGTCTTCTCTCTCTCGTGCAGGACAA 5'
ath-miR157a	down	110.927	418.779	1.91658	3.02203e-13	comp38725_c0_seq2	Cleavage	-	GO:0046872.metal ion binding;GO:0005634.nucleus;GO:0003677.DNA binding;GO:0006355.regulation of transcription. DNA-dependent;GO:0006351.transcription. DNA-dependent;	4	812	0	5' TTGACAGAAGATAGAGAGCAC 3' |||||||||| ||||||||| 3' AACCTACTGTCTTCTCTCTCTCGTGCAGGACA 5'
gma-miR156k	down	15.9204	54.6922	1.78046	0.011318	comp38725_c0_seq2	Cleavage	-	GO:0046872.metal ion binding;GO:0005634.nucleus;GO:0003677.DNA binding;GO:0006355.regulation of transcription. DNA-dependent;GO:0006351.transcription. DNA-dependent;	4	811	0	5' TGACAGAAGAGAGTGAGCACT 3' ||||||||||||| |||||| 3' ACCTACTGTCTTCTCTCTCTCGTGCAGGACAA 5'
aly-miR827-3p	down	4.79086	47.5585	3.31135	0.00212385	comp40057_c0_seq1	Cleavage	-	GO:0055085.transmembrane transport;GO:0016021.integral to membrane;	4	54	0	5' TTAGATGACCATCAACAAACG 3' |||||||||||||||| |||o 3' CTTAAATCTACTGGTAGTTGCTTGTTTTTAAT 5'
ath-miR827	down	14.7411	130.786	3.14929	5.19111e-07	comp40057_c0_seq1	Cleavage	-	GO:0055085.transmembrane transport;GO:0016021.integral to membrane;	4	54	0	5' TTAGATGACCATCAACAAACT 3' |||||||||||||||| ||| 3' CTTAAATCTACTGGTAGTTGCTTGTTTTTAAT 5'
ghr-miR827a	down	981.021	2675.16	1.44727	0	comp40057_c0_seq1	Cleavage	-	GO:0055085.transmembrane transport;GO:0016021.integral to membrane;	4	54	0	5' TTAGATGACCATCAACAAACA 3' |||||||||||||||| |||| 3' CTTAAATCTACTGGTAGTTGCTTGTTTTTAAT 5'
mdm-miR827	up	6.6335	0	NA	0.0143056	comp40057_c0_seq1	Cleavage	-	GO:0055085.transmembrane transport;GO:0016021.integral to membrane;	4	54	0	5' TTAGATGACCATCAACGAACA 3' ||||||||||||||||||||| 3' CTTAAATCTACTGGTAGTTGCTTGTTTTTAAT 5'
