# Supplementary material for: MicroRNA and mRNA expression profiling analysis revealed the regulation of plant height in Gossypium hirsutum
Source: BMC Genomics. 2015 Oct 30;16:886. doi: 10.1186/s12864-015-2071-6 (PMC4628322; doi:10.1186/s12864-015-2071-6)
Supplement: Additional file 13: — Stem-loop qRT-PCR primer characteristics. (XLSX 10 kb) [file 12864_2015_2071_MOESM13_ESM.xlsx]

## Sheet: Sheet1
Category	Name	Primer	Primer sequence
miRNAs	ghr-miR482a	RT-primer	GTCGTATCCAGTGCAGGGTCCGAGGTATTCGCACTGGATACGACGGTATG
		Forward primer	CCGCGTCTTTCCTACTCC
	ath-miR858b	RT-primer	GTCGTATCCAGTGCAGGGTCCGAGGTATTCGCACTGGATACGACCAAGGT
		Forward primer	CCGCGCTTCGTTGTCTG
	miR827a	RT-primer	GTCGTATCCAGTGCAGGGTCCGAGGTATTCGCACTGGATACGAC TGTTTG
		Forward primer	CCGCG TTAGATGACCATC
	miR396b	RT-primer	GTCGTATCCAGTGCAGGGTCCGAGGTATTCGCACTGGATACGAC AGTTCA
		Forward primer	CCGCG TTCCACAGCTTTC
	miR166u	RT-primer	GTCGTATCCAGTGCAGGGTCCGAGGTATTCGCACTGGATACGAC GAATGA
		Forward primer	CCGCG TCTCGGACCAG
	miR166h-3p	RT-primer	GTCGTATCCAGTGCAGGGTCCGAGGTATTCGCACTGGATACGAC GGAATG
		Forward primer	CCGCG TCTCGGACCAG
	osa-miR159f	RT-primer	GTCGTATCCAGTGCAGGGTCCGAGGTATTCGCACTGGATACGAC GGGGGA
		Forward primer	CCGCGCTTGGATTGAAGG
	URP	Universal primer	CAGGGTCCGAGGTATTCG
	GhUBQ7	Forward primer	GAAGGCATTCCACCTGACCAAC
		Reverse primer	CTTGACCTTCTTCTTCTTGTGCTTG
targets	MYB	Forward primer	GGAGCATGGACTGCAAATGA
		Reverse primer	TCCCACATCTCTTCAACCCAG
	ABF	Forward primer	TAAGGCAGGTGTAGTTCGGG
		Reverse primer	TCCCATAATTGGCCTGGGAA
genes	TIR1	Forward primer	TGCATCGACTATGGTGGTTTCTG
		Reverse primer	GTGTTCCCTCCTCCCTCACTTA
	ARF	Forward primer	CAGAAGTCACCATGTACCATCC
		Reverse primer	GGCGGCTCATGTTTGATTTG
	GID1	Forward primer	F:GTTCTCATCTGCCCACCGAA
		Reverse primer	R:TTGGCTGGCGATAGTTCTGG
	GID2	Forward primer	F:F:TCCAAAGGTAACGGGAGTGG
		Reverse primer	R:TGGGCTAACATCGGTTGTGG
	PIF4	Forward primer	F:AGGCATTGTAGGTGGAGCTG
		Reverse primer	R:TGTGGATGGGAAATGGGATGG
	ARR-A	Forward primer	F:CTCGGAAGCAGCCATAACCA
		Reverse primer	R:TTTGTTTCCCATTCCCATCCC
	ERF2	Forward primer	F:GTGGCTCAAGGGCTTTGTTG
		Reverse primer	R:TGCCCTCTTTGACGTGATCC
	JAZ	Forward primer	F:AAGGGATGCCGGAGATAGTC
		Reverse primer	R:ACCCGTCTCGAACCGTTATC
	GhActin	Forward primer	F:ATCCTCCGTCTTGACCTTG
		Reverse primer	R:TGTCCGTCAGGCAACTCAT
